# Supplementary material for: Factor-inhibiting HIF (FIH) promotes lung cancer progression
Source: JCI Insight. 2023 Oct 23;8(20):e167394. doi: 10.1172/jci.insight.167394 (PMC10619494; doi:10.1172/jci.insight.167394)
Supplement: Supplemental tables 1-8 [file jciinsight-8-167394-s140.xlsx]

## Sheet: Table 1
Supplemental Table 1. Gene Set Enrichment Analysis of WT or FIH-KO LLC cells cultured 16 hours in normoxia or hypoxia. ES: Enrichment Score; NES: Normalized Enrichment Score.
Results	Pathway	MSigDB	SIZE	ES	NES	NOM p-val	FDR q-val	RANK AT MAX	LEADING EDGE
Results WT Normoxia	HALLMARK_MYC_TARGETS_V1	HALLMARK_MYC_TARGETS_V1	200	0.616367	2.83701	0	0	3745	tags=71%, list=28%, signal=97%
	HALLMARK_MYC_TARGETS_V2	HALLMARK_MYC_TARGETS_V2	57	0.660284	2.60407	0	0	2844	tags=67%, list=21%, signal=84%
	HALLMARK_E2F_TARGETS	HALLMARK_E2F_TARGETS	199	0.54924	2.54714	0	0	3737	tags=62%, list=28%, signal=85%
	HALLMARK_G2M_CHECKPOINT	HALLMARK_G2M_CHECKPOINT	195	0.400044	1.84936	0.00917431	0.00131034	3279	tags=48%, list=25%, signal=62%
	HALLMARK_WNT_BETA_CATENIN_SIGNALING	HALLMARK_WNT_BETA_CATENIN_SIGNALING	35	0.474556	1.63508	0.00377358	0.00815992	810	tags=23%, list=6%, signal=24%
	s	HALLMARK_APICAL_SURFACE	31	0.406911	1.36872	0.0557621	0.0705026	227	tags=16%, list=2%, signal=16%
	HALLMARK_MTORC1_SIGNALING	HALLMARK_MTORC1_SIGNALING	196	0.26086	1.23213	0.0136986	0.172424	2671	tags=33%, list=20%, signal=41%
	HALLMARK_PANCREAS_BETA_CELLS	HALLMARK_PANCREAS_BETA_CELLS	19	0.412171	1.22689	0.192568	0.157844	709	tags=16%, list=5%, signal=17%
	HALLMARK_SPERMATOGENESIS	HALLMARK_SPERMATOGENESIS	85	0.292049	1.21653	0.108808	0.150152	2312	tags=28%, list=17%, signal=34%
	HALLMARK_UNFOLDED_PROTEIN_RESPONSE	HALLMARK_UNFOLDED_PROTEIN_RESPONSE	109	0.275214	1.18294	0.119718	0.174458	3558	tags=44%, list=27%, signal=60%
	HALLMARK_ANGIOGENESIS	HALLMARK_ANGIOGENESIS	31	0.341191	1.12155	0.27957	0.251737	1069	tags=29%, list=8%, signal=31%
	HALLMARK_OXIDATIVE_PHOSPHORYLATION	HALLMARK_OXIDATIVE_PHOSPHORYLATION	197	0.172683	0.805459	0.988372	0.967384	2681	tags=24%, list=20%, signal=29%
	HALLMARK_DNA_REPAIR	HALLMARK_DNA_REPAIR	147	0.110576	0.497274	1	0.999049	3716	tags=29%, list=28%, signal=39%
Results	Pathway	MSigDB	SIZE	ES	NES	NOM p-val	FDR q-val	RANK AT MAX	LEADING EDGE
Results KO Normoxia	HALLMARK_INTERFERON_ALPHA_RESPONSE	HALLMARK_INTERFERON_ALPHA_RESPONSE	90	-0.60542	-2.10011	0	0	3059	tags=51%, list=23%, signal=66%
	HALLMARK_INTERFERON_GAMMA_RESPONSE	HALLMARK_INTERFERON_GAMMA_RESPONSE	167	-0.511064	-1.90511	0	0.000860931	3684	tags=54%, list=28%, signal=74%
	HALLMARK_P53_PATHWAY	HALLMARK_P53_PATHWAY	189	-0.482486	-1.8156	0	0.00113485	2357	tags=38%, list=18%, signal=45%
	HALLMARK_MYOGENESIS	HALLMARK_MYOGENESIS	163	-0.450393	-1.66614	0.00111483	0.00972004	1614	tags=29%, list=12%, signal=32%
	HALLMARK_COAGULATION	HALLMARK_COAGULATION	96	-0.461966	-1.60919	0.00241838	0.0178624	2335	tags=33%, list=17%, signal=40%
	HALLMARK_ESTROGEN_RESPONSE_LATE	HALLMARK_ESTROGEN_RESPONSE_LATE	156	-0.430608	-1.59342	0	0.0173507	2164	tags=31%, list=16%, signal=36%
	HALLMARK_IL6_JAK_STAT3_SIGNALING	HALLMARK_IL6_JAK_STAT3_SIGNALING	69	-0.472207	-1.57792	0.00511509	0.0177854	3779	tags=45%, list=28%, signal=62%
	HALLMARK_REACTIVE_OXYGEN_SPECIES_PATHWAY	HALLMARK_REACTIVE_OXYGEN_SPECIES_PATHWAY	47	-0.47329	-1.4807	0.0241287	0.047391	3547	tags=51%, list=27%, signal=69%
	HALLMARK_TNFA_SIGNALING_VIA_NFKB	HALLMARK_TNFA_SIGNALING_VIA_NFKB	176	-0.39533	-1.46562	0.00673401	0.0504297	3034	tags=40%, list=23%, signal=51%
	HALLMARK_KRAS_SIGNALING_DN	HALLMARK_KRAS_SIGNALING_DN	110	-0.408369	-1.43773	0.0231214	0.0619048	1473	tags=25%, list=11%, signal=28%
	HALLMARK_INFLAMMATORY_RESPONSE	HALLMARK_INFLAMMATORY_RESPONSE	145	-0.393949	-1.43601	0.0101351	0.0569903	3533	tags=42%, list=26%, signal=57%
	HALLMARK_XENOBIOTIC_METABOLISM	HALLMARK_XENOBIOTIC_METABOLISM	155	-0.386904	-1.42972	0.010989	0.0554993	2910	tags=38%, list=22%, signal=48%
	HALLMARK_APOPTOSIS	HALLMARK_APOPTOSIS	143	-0.390489	-1.42463	0.00576037	0.053229	2181	tags=28%, list=16%, signal=33%
	HALLMARK_EPITHELIAL_MESENCHYMAL_TRANSITION	HALLMARK_EPITHELIAL_MESENCHYMAL_TRANSITION	171	-0.368791	-1.38116	0.0178174	0.0778939	2328	tags=32%, list=17%, signal=38%
	HALLMARK_APICAL_JUNCTION	HALLMARK_APICAL_JUNCTION	162	-0.372288	-1.3656	0.0209713	0.0851795	3435	tags=38%, list=26%, signal=50%
	HALLMARK_COMPLEMENT	HALLMARK_COMPLEMENT	152	-0.364525	-1.34976	0.0200893	0.0932443	2194	tags=28%, list=16%, signal=33%
	HALLMARK_CHOLESTEROL_HOMEOSTASIS	HALLMARK_CHOLESTEROL_HOMEOSTASIS	68	-0.394778	-1.31954	0.0704574	0.117366	2438	tags=31%, list=18%, signal=38%
	HALLMARK_HEME_METABOLISM	HALLMARK_HEME_METABOLISM	165	-0.35346	-1.30705	0.0401338	0.124314	2910	tags=32%, list=22%, signal=40%
	HALLMARK_ESTROGEN_RESPONSE_EARLY	HALLMARK_ESTROGEN_RESPONSE_EARLY	169	-0.350375	-1.29347	0.0521064	0.134269	1509	tags=20%, list=11%, signal=22%
	HALLMARK_ADIPOGENESIS	HALLMARK_ADIPOGENESIS	190	-0.323354	-1.22147	0.107843	0.236269	2112	tags=21%, list=16%, signal=25%
	HALLMARK_HYPOXIA	HALLMARK_HYPOXIA	175	-0.324449	-1.21581	0.119126	0.23504	2936	tags=35%, list=22%, signal=45%
	HALLMARK_IL2_STAT5_SIGNALING	HALLMARK_IL2_STAT5_SIGNALING	172	-0.322861	-1.20441	0.119518	0.244908	3155	tags=37%, list=24%, signal=47%
	HALLMARK_FATTY_ACID_METABOLISM	HALLMARK_FATTY_ACID_METABOLISM	136	-0.328341	-1.20074	0.153318	0.239294	3756	tags=34%, list=28%, signal=47%
	HALLMARK_BILE_ACID_METABOLISM	HALLMARK_BILE_ACID_METABOLISM	88	-0.346314	-1.19542	0.165865	0.239328	2434	tags=30%, list=18%, signal=36%
	HALLMARK_TGF_BETA_SIGNALING	HALLMARK_TGF_BETA_SIGNALING	50	-0.372169	-1.18504	0.221216	0.247528	2936	tags=30%, list=22%, signal=38%
	HALLMARK_KRAS_SIGNALING_UP	HALLMARK_KRAS_SIGNALING_UP	156	-0.311573	-1.15283	0.201124	0.300695	2334	tags=28%, list=17%, signal=34%
	HALLMARK_ALLOGRAFT_REJECTION	HALLMARK_ALLOGRAFT_REJECTION	138	-0.289338	-1.05291	0.372279	0.516636	3424	tags=33%, list=26%, signal=44%
	HALLMARK_HEDGEHOG_SIGNALING	HALLMARK_HEDGEHOG_SIGNALING	29	-0.353794	-1.02228	0.433989	0.575234	657	tags=17%, list=5%, signal=18%
	HALLMARK_UV_RESPONSE_DN	HALLMARK_UV_RESPONSE_DN	135	-0.282802	-1.0181	0.465753	0.565854	3588	tags=39%, list=27%, signal=52%
	HALLMARK_PEROXISOME	HALLMARK_PEROXISOME	90	-0.286177	-0.987245	0.507747	0.621296	2084	tags=22%, list=16%, signal=26%
	HALLMARK_UV_RESPONSE_UP	HALLMARK_UV_RESPONSE_UP	138	-0.249876	-0.920189	0.668559	0.761002	1735	tags=14%, list=13%, signal=16%
	HALLMARK_ANDROGEN_RESPONSE	HALLMARK_ANDROGEN_RESPONSE	89	-0.262431	-0.901217	0.656398	0.779385	3020	tags=28%, list=23%, signal=36%
	HALLMARK_PI3K_AKT_MTOR_SIGNALING	HALLMARK_PI3K_AKT_MTOR_SIGNALING	95	-0.255845	-0.894802	0.680902	0.769476	3006	tags=22%, list=22%, signal=28%
	HALLMARK_GLYCOLYSIS	HALLMARK_GLYCOLYSIS	180	-0.23292	-0.875678	0.744797	0.786668	2019	tags=20%, list=15%, signal=23%
	HALLMARK_PROTEIN_SECRETION	HALLMARK_PROTEIN_SECRETION	94	-0.211989	-0.738653	0.916262	0.979768	4832	tags=45%, list=36%, signal=69%
	HALLMARK_NOTCH_SIGNALING	HALLMARK_NOTCH_SIGNALING	29	-0.249838	-0.710573	0.883152	0.976616	1086	tags=10%, list=8%, signal=11%
	HALLMARK_MITOTIC_SPINDLE	HALLMARK_MITOTIC_SPINDLE	196	-0.162156	-0.608354	0.997805	0.991609	5596	tags=38%, list=42%, signal=65%
Results	Pathway	MSigDB	SIZE	ES	NES	NOM p-val	FDR q-val	RANK AT MAX	LEADING EDGE
Results WT Hypoxia	HALLMARK_MYC_TARGETS_V2	HALLMARK_MYC_TARGETS_V2	57	0.60751	2.09638	0	0	3091	tags=58%, list=23%, signal=75%
	HALLMARK_MYC_TARGETS_V1	HALLMARK_MYC_TARGETS_V1	200	0.448314	1.89726	0	0.00112995	5590	tags=66%, list=42%, signal=111%
	HALLMARK_E2F_TARGETS	HALLMARK_E2F_TARGETS	199	0.452499	1.88977	0	0.000753303	4921	tags=58%, list=37%, signal=91%
	HALLMARK_UNFOLDED_PROTEIN_RESPONSE	HALLMARK_UNFOLDED_PROTEIN_RESPONSE	109	0.430769	1.67449	0.00151976	0.00828501	3546	tags=42%, list=27%, signal=57%
	HALLMARK_WNT_BETA_CATENIN_SIGNALING	HALLMARK_WNT_BETA_CATENIN_SIGNALING	35	0.5275	1.6701	0.00655738	0.00676515	1495	tags=26%, list=11%, signal=29%
	HALLMARK_G2M_CHECKPOINT	HALLMARK_G2M_CHECKPOINT	195	0.357075	1.49165	0	0.0443892	3668	tags=37%, list=27%, signal=50%
	HALLMARK_TNFA_SIGNALING_VIA_NFKB	HALLMARK_TNFA_SIGNALING_VIA_NFKB	176	0.322042	1.3425	0.0214286	0.158798	2400	tags=25%, list=18%, signal=30%
	HALLMARK_NOTCH_SIGNALING	HALLMARK_NOTCH_SIGNALING	29	0.443545	1.33235	0.116838	0.153635	2018	tags=28%, list=15%, signal=32%
	HALLMARK_SPERMATOGENESIS	HALLMARK_SPERMATOGENESIS	85	0.35049	1.30364	0.0864	0.169314	2813	tags=31%, list=21%, signal=38%
	HALLMARK_HEDGEHOG_SIGNALING	HALLMARK_HEDGEHOG_SIGNALING	29	0.42841	1.29859	0.150084	0.160006	2465	tags=41%, list=18%, signal=51%
	HALLMARK_MTORC1_SIGNALING	HALLMARK_MTORC1_SIGNALING	196	0.300753	1.25696	0.0596798	0.205173	2288	tags=24%, list=17%, signal=29%
	HALLMARK_PANCREAS_BETA_CELLS	HALLMARK_PANCREAS_BETA_CELLS	19	0.452024	1.24575	0.180212	0.20378	2074	tags=32%, list=16%, signal=37%
	HALLMARK_ANGIOGENESIS	HALLMARK_ANGIOGENESIS	31	0.402836	1.2125	0.193012	0.242183	499	tags=16%, list=4%, signal=17%
	HALLMARK_KRAS_SIGNALING_UP	HALLMARK_KRAS_SIGNALING_UP	156	0.29427	1.20004	0.12574	0.246149	1219	tags=17%, list=9%, signal=18%
	HALLMARK_IL2_STAT5_SIGNALING	HALLMARK_IL2_STAT5_SIGNALING	172	0.278914	1.14148	0.206687	0.339765	1989	tags=23%, list=15%, signal=26%
	HALLMARK_HYPOXIA	HALLMARK_HYPOXIA	175	0.271674	1.127	0.205966	0.348931	2018	tags=19%, list=15%, signal=23%
	HALLMARK_APICAL_SURFACE	HALLMARK_APICAL_SURFACE	31	0.366832	1.11076	0.301418	0.36072	228	tags=13%, list=2%, signal=13%
	HALLMARK_ESTROGEN_RESPONSE_EARLY	HALLMARK_ESTROGEN_RESPONSE_EARLY	169	0.248721	1.00343	0.445531	0.603665	2779	tags=26%, list=21%, signal=32%
	HALLMARK_UV_RESPONSE_DN	HALLMARK_UV_RESPONSE_DN	135	0.243323	0.975214	0.534639	0.645098	522	tags=7%, list=4%, signal=7%
	HALLMARK_ALLOGRAFT_REJECTION	HALLMARK_ALLOGRAFT_REJECTION	138	0.226804	0.906332	0.66325	0.800314	2301	tags=20%, list=17%, signal=24%
	HALLMARK_ANDROGEN_RESPONSE	HALLMARK_ANDROGEN_RESPONSE	89	0.201798	0.750593	0.90169	1	3554	tags=25%, list=27%, signal=33%
	HALLMARK_DNA_REPAIR	HALLMARK_DNA_REPAIR	147	0.177402	0.715592	0.985359	1	3677	tags=26%, list=27%, signal=35%
	HALLMARK_PI3K_AKT_MTOR_SIGNALING	HALLMARK_PI3K_AKT_MTOR_SIGNALING	95	0.147296	0.55416	1	1	4796	tags=36%, list=36%, signal=55%
	HALLMARK_MITOTIC_SPINDLE	HALLMARK_MITOTIC_SPINDLE	196	0.115028	0.484694	1	0.999309	4803	tags=31%, list=36%, signal=47%
Results KO Hypoxia
	Pathway	MSigDB	SIZE	ES	NES	NOM p-val	FDR q-val	RANK AT MAX	LEADING EDGE
	HALLMARK_INTERFERON_ALPHA_RESPONSE	HALLMARK_INTERFERON_ALPHA_RESPONSE	90	-0.567947	-2.28241	0	0	2184	tags=43%, list=16%, signal=51%
	HALLMARK_INTERFERON_GAMMA_RESPONSE	HALLMARK_INTERFERON_GAMMA_RESPONSE	167	-0.423797	-1.87055	0	0.00428981	2216	tags=32%, list=17%, signal=38%
	HALLMARK_COMPLEMENT	HALLMARK_COMPLEMENT	152	-0.363744	-1.58608	0.0027933	0.0397835	2008	tags=28%, list=15%, signal=33%
	HALLMARK_REACTIVE_OXYGEN_SPECIES_PATHWAY	HALLMARK_REACTIVE_OXYGEN_SPECIES_PATHWAY	47	-0.435428	-1.52837	0.0101523	0.0518458	1944	tags=32%, list=15%, signal=37%
	HALLMARK_FATTY_ACID_METABOLISM	HALLMARK_FATTY_ACID_METABOLISM	136	-0.343158	-1.49574	0.00282486	0.056385	3473	tags=35%, list=26%, signal=46%
	HALLMARK_P53_PATHWAY	HALLMARK_P53_PATHWAY	189	-0.318515	-1.44176	0.00325733	0.0744312	1749	tags=23%, list=13%, signal=26%
	HALLMARK_COAGULATION	HALLMARK_COAGULATION	96	-0.346782	-1.43486	0.0253521	0.0669115	2038	tags=28%, list=15%, signal=33%
	HALLMARK_XENOBIOTIC_METABOLISM	HALLMARK_XENOBIOTIC_METABOLISM	155	-0.303823	-1.34467	0.0205882	0.129034	1896	tags=24%, list=14%, signal=27%
	HALLMARK_EPITHELIAL_MESENCHYMAL_TRANSITION	HALLMARK_EPITHELIAL_MESENCHYMAL_TRANSITION	171	-0.294036	-1.30793	0.0273556	0.155657	2532	tags=37%, list=19%, signal=46%
	HALLMARK_APOPTOSIS	HALLMARK_APOPTOSIS	143	-0.285952	-1.25552	0.0711974	0.206938	1928	tags=21%, list=14%, signal=24%
	HALLMARK_MYOGENESIS	HALLMARK_MYOGENESIS	163	-0.281979	-1.24091	0.0787172	0.212483	2645	tags=35%, list=20%, signal=43%
	HALLMARK_CHOLESTEROL_HOMEOSTASIS	HALLMARK_CHOLESTEROL_HOMEOSTASIS	68	-0.322199	-1.23531	0.13388	0.203261	1844	tags=28%, list=14%, signal=32%
	HALLMARK_ADIPOGENESIS	HALLMARK_ADIPOGENESIS	190	-0.270536	-1.21641	0.0777385	0.214281	2043	tags=21%, list=15%, signal=24%
	HALLMARK_GLYCOLYSIS	HALLMARK_GLYCOLYSIS	180	-0.261895	-1.17144	0.113497	0.282535	1894	tags=22%, list=14%, signal=25%
	HALLMARK_TGF_BETA_SIGNALING	HALLMARK_TGF_BETA_SIGNALING	50	-0.302114	-1.09546	0.298246	0.445442	903	tags=10%, list=7%, signal=11%
	HALLMARK_ESTROGEN_RESPONSE_LATE	HALLMARK_ESTROGEN_RESPONSE_LATE	156	-0.248235	-1.09435	0.232026	0.421285	1705	tags=22%, list=13%, signal=25%
	HALLMARK_IL6_JAK_STAT3_SIGNALING	HALLMARK_IL6_JAK_STAT3_SIGNALING	69	-0.279013	-1.06673	0.330578	0.470411	3642	tags=43%, list=27%, signal=59%
	HALLMARK_APICAL_JUNCTION	HALLMARK_APICAL_JUNCTION	162	-0.238858	-1.06385	0.285285	0.454024	2504	tags=28%, list=19%, signal=35%
	HALLMARK_PEROXISOME	HALLMARK_PEROXISOME	90	-0.255517	-1.03579	0.385827	0.504419	2399	tags=26%, list=18%, signal=31%
	HALLMARK_KRAS_SIGNALING_DN	HALLMARK_KRAS_SIGNALING_DN	110	-0.246059	-1.0301	0.39233	0.49507	2509	tags=31%, list=19%, signal=38%
	HALLMARK_INFLAMMATORY_RESPONSE	HALLMARK_INFLAMMATORY_RESPONSE	145	-0.231271	-1.0044	0.470175	0.540521	840	tags=12%, list=6%, signal=13%
	HALLMARK_HEME_METABOLISM	HALLMARK_HEME_METABOLISM	165	-0.225277	-0.995838	0.474916	0.540373	2651	tags=28%, list=20%, signal=35%
	HALLMARK_BILE_ACID_METABOLISM	HALLMARK_BILE_ACID_METABOLISM	88	-0.241304	-0.977434	0.517906	0.568804	2074	tags=23%, list=16%, signal=27%
	HALLMARK_UV_RESPONSE_UP	HALLMARK_UV_RESPONSE_UP	138	-0.219919	-0.94454	0.57764	0.642389	1209	tags=12%, list=9%, signal=13%
	HALLMARK_PROTEIN_SECRETION	HALLMARK_PROTEIN_SECRETION	94	-0.226945	-0.921146	0.661891	0.681746	3316	tags=31%, list=25%, signal=41%
	HALLMARK_OXIDATIVE_PHOSPHORYLATION	HALLMARK_OXIDATIVE_PHOSPHORYLATION	197	-0.125498	-0.567716	1	0.997057	1941	tags=12%, list=15%, signal=13%

## Sheet: Table 2
Supplemental Table 2. Dysregulated genes between WT or FIH-KO LLC cells in normoxia.
Gene	Log2FC	Log10Pval	AdjPval
Amot	-4.57742	205.312	6.8979e-202
Ptn	-3.61192	100.667	1.52337e-97
Col4a5	-7.05975	82.4404	1.71237e-79
Col6a1	-2.62574	80.841	5.10612e-78
Pcdh19	-4.1185	80.3859	1.16492e-77
Wnt7b	4.21099	77.4232	8.90764e-75
Gm2115	-3.22688	76.6421	4.61304e-74
Armcx2	-3.80733	62.997	1.78274e-60
C1s1	-3.09624	62.3488	7.04883e-60
Masp1	-2.46523	61.4161	5.43268e-59
Thbs1	-3.47961	61.1345	9.44545e-59
Ly6a	-3.13363	60.2529	6.593e-58
Ephx1	-2.82195	59.8658	1.48386e-57
Pltp	-2.99801	57.112	7.81675e-55
Lgals9	-2.49123	53.0435	8.54201e-51
Egfr	-2.16021	50.0178	8.49586e-48
Ly6c1	-2.79432	49.1263	6.22856e-47
Zfp704	2.57904	48.741	1.42861e-46
Il1rl1	-2.3191	47.0972	5.95909e-45
Rnf150	-4.87318	47.0051	6.99944e-45
Fam43a	-3.40632	45.7899	1.09398e-43
Flt1	3.86038	45.6755	1.35903e-43
Mmp19	-2.82272	45.0502	5.486e-43
Ak1	-1.90921	44.2874	3.04463e-42
Acsl6	2.77225	43.9051	7.04827e-42
Nacc2	-2.50207	41.5717	1.4605e-39
Xdh	-1.91289	40.1078	4.09294e-38
Lgals3bp	-2.57293	39.6041	1.2585e-37
Thbs2	-1.64209	38.7092	9.5403e-37
Tmem132a	4.05324	38.3959	1.89716e-36
Dkk2	1.74585	37.6063	1.13105e-35
Cp	-2.72769	37.4766	1.47714e-35
Dnmbp	4.75674	36.2581	2.36864e-34
Loxl3	-1.82715	35.667	8.96724e-34
Itgb5	-1.61304	35.0795	3.36932e-33
Dpt	-2.74283	34.856	5.48083e-33
Ablim1	-5.24172	34.5277	1.13574e-32
Dppa4	-5.34411	34.3531	1.65293e-32
Emp2	-1.56111	34.1167	2.77606e-32
Serpinb9b	-2.95091	34.0341	3.27304e-32
Septin4	-3.56254	32.7899	5.60404e-31
Psap	-1.41599	31.7046	6.65779e-30
Fcgrt	-2.71107	31.5705	8.85497e-30
Fbxo32	-2.99263	31.5575	8.91743e-30
Fn1	-1.6821	31.4385	1.14675e-29
Gpr155	-2.99543	31.4006	1.22391e-29
Trp53inp1	-2.18241	31.0621	2.61195e-29
Ppid	1.80705	30.9434	3.3611e-29
Hspa4l	1.6866	29.7681	4.93068e-28
Ogn	-5.41874	29.5371	8.22406e-28
Magee1	-3.79516	29.1933	1.77942e-27
Matn2	-1.73101	28.9066	3.37698e-27
Pwwp3b	-2.55842	28.8881	3.45729e-27
Crybg1	-1.68198	28.577	6.94638e-27
Col6a2	-2.21282	28.4207	9.77557e-27
Itga7	-1.63317	28.3187	1.21403e-26
Uap1l1	-1.68589	28.2606	1.36345e-26
Blvrb	-2.07967	28.0532	2.16034e-26
Rbp4	2.24405	27.9819	2.50244e-26
Kif26b	-6.29236	27.9482	2.6594e-26
Dennd5b	5.09041	27.9174	2.80826e-26
Ptgfrn	-3.99116	27.7454	4.10541e-26
Gsn	-1.84969	27.1807	1.48279e-25
Emb	1.99717	26.8328	3.25211e-25
Marcks	-5.12591	26.8085	3.38679e-25
Glis3	4.74538	26.7316	3.98104e-25
Mmp3	-1.65336	26.5363	6.14924e-25
Pdgfa	-2.19471	26.3103	1.01937e-24
Cndp2	-1.4512	26.0173	1.97248e-24
Grina	-1.45666	25.5621	5.54571e-24
Crabp1	3.5452	25.546	5.67393e-24
Lynx1	-4.26692	25.2569	1.08874e-23
Fbn1	-1.5986	24.9279	2.29048e-23
Ebf1	-4.50727	24.919	2.30651e-23
Podxl	1.65895	24.5252	5.63485e-23
Sqor	-2.91231	24.4346	6.85038e-23
Aff2	-4.22073	24.2811	9.62793e-23
St3gal1	-1.3679	24.2548	1.00993e-22
Mxd4	-2.10253	23.955	1.98844e-22
Crmp1	2.51504	23.6818	3.6836e-22
Abi3bp	-7.66331	23.4778	5.81909e-22
Sort1	-2.7931	23.0793	1.43902e-21
Ctsd	-1.24048	22.9185	2.05883e-21
Adamtsl5	-2.12436	22.8303	2.49211e-21
Tnxb	-3.09719	22.816	2.54518e-21
Morc4	2.78258	22.7605	2.85857e-21
Fbln2	-3.38375	22.3198	7.79471e-21
Bmp2	-4.02757	22.0515	1.42948e-20
Eif4e	1.16219	21.7923	2.56749e-20
Prrx1	1.33817	21.7334	2.90738e-20
Unc5b	-1.07444	21.4662	5.3202e-20
Secisbp2l	-1.21226	21.4091	6.0015e-20
Ky	-2.67448	21.293	7.75742e-20
Tshz1	-1.46918	21.176	1.00477e-19
Emilin1	-1.42612	21.1057	1.16881e-19
Stom	-1.34584	21.0818	1.22193e-19
As3mt	2.47971	21.0319	1.35663e-19
Colec12	-1.39443	20.8164	2.20586e-19
Fig4	-1.60346	20.774	2.4072e-19
Mxra8	-1.25411	20.6467	3.19481e-19
Rasa4	-1.66375	20.4618	4.84208e-19
C920009B18Rik	-3.22708	20.132	1.02472e-18
Creg1	-2.08878	19.8611	1.89331e-18
Lrch2	-3.16547	19.7394	2.48165e-18
Npm1	1.02756	19.6935	2.73181e-18
Rxra	-1.14623	19.6794	2.7957e-18
Plce1	2.04758	19.6476	2.97944e-18
Pid1	-4.15263	19.58	3.44928e-18
Tle2	-1.67625	19.464	4.46447e-18
Serpine2	-2.59731	19.4236	4.85502e-18
Zbtb10	3.76462	19.416	4.89581e-18
Plxnd1	-1.35393	19.3807	5.2629e-18
Lipn	-4.38856	19.2701	6.72948e-18
Lrrc8b	1.99152	19.2579	6.86073e-18
Limch1	-2.05143	19.121	9.32157e-18
Cbr3	-2.64928	19.0781	1.01995e-17
Sema3f	-1.78891	19.0283	1.13408e-17
Slc43a2	-2.68987	19.0098	1.17336e-17
Rnf128	-4.14706	18.9478	1.34213e-17
Pdxk	-1.29787	18.7314	2.19074e-17
Fam110c	2.96926	18.6677	2.51578e-17
Ampd3	-1.88517	18.6024	2.89989e-17
6330403L08Rik	-3.52035	18.5473	3.26579e-17
Vegfd	-1.74075	18.5213	3.43891e-17
Lrba	2.13444	18.4859	3.70114e-17
Dtna	3.25332	18.4352	4.12661e-17
Ephb4	2.1247	18.4164	4.275e-17
Frzb	-2.64368	18.3864	4.54503e-17
Gphn	1.81784	18.2294	6.47449e-17
Ddr1	-1.33242	18.1685	7.39175e-17
Tmem47	-3.18503	18.1463	7.72024e-17
Ptchd1	-4.56812	18.1128	8.21283e-17
Lhfpl4	5.41297	18.1157	8.21283e-17
Gpnmb	-1.13613	17.9068	1.30989e-16
Pkd1	-0.995275	17.7962	1.67728e-16
Lpl	-2.11832	17.7565	1.82425e-16
Mtss2	-1.59602	17.7351	1.90235e-16
Eng	-1.12613	17.638	2.36214e-16
Tef	-1.37117	17.6167	2.46312e-16
Tapbp	-1.28996	17.4658	3.46099e-16
Ugt1a7c	-3.44397	17.4539	3.53188e-16
Mylip	-1.98715	17.4326	3.68357e-16
Crebrf	-1.79542	17.4162	3.79876e-16
Nrp2	-1.18446	17.3926	3.98294e-16
Diras2	-4.9422	17.357	4.29305e-16
Havcr2	-2.32649	17.1487	6.88756e-16
Prnp	-1.08379	16.9422	1.10057e-15
Gnb4	1.25859	16.9082	1.18225e-15
Tspan17	-1.77028	16.7838	1.5636e-15
Col12a1	-3.75928	16.72	1.79916e-15
Mgst1	-6.17401	16.6092	2.29128e-15
Itm2b	-1.29752	16.6095	2.29128e-15
Per2	-2.08382	16.5558	2.57433e-15
Fah	-1.3847	16.4971	2.92779e-15
Lamp2	-1.07549	16.4733	3.07265e-15
Anp32e	0.990462	16.4241	3.4191e-15
Ddit4	-1.55188	16.3997	3.59388e-15
Hif1an	1.20154	16.3802	3.73479e-15
Baiap2l1	3.84589	16.3334	4.13362e-15
Morn4	4.99925	16.3271	4.16796e-15
Bgn	2.55956	16.1741	5.86095e-15
Slc48a1	-1.0183	16.1737	5.86095e-15
Ssc5d	-2.19308	16.1631	5.96835e-15
Rhox5	0.927622	16.1217	6.52499e-15
Asrgl1	1.81316	16.0953	6.89277e-15
Inmt	-7.39173	15.9026	1.06778e-14
Arl6ip1	1.19797	15.8895	1.0937e-14
Inpp4b	2.82856	15.793	1.35799e-14
Ahnak2	-1.011	15.7564	1.46857e-14
Vegfa	-1.20626	15.5901	2.14092e-14
Dock8	6.45538	15.5065	2.58047e-14
Ide	1.06569	15.4397	2.99163e-14
Rab11fip5	-1.21557	15.3875	3.354e-14
Impact	-1.16215	15.3659	3.50515e-14
Glipr1	-1.3154	15.1518	5.7056e-14
Utrn	-0.995202	15.072	6.81817e-14
Srxn1	-1.11254	15.0588	6.98829e-14
Celf5	-2.32951	15.0065	7.83775e-14
Mex3a	1.45764	14.9311	9.27215e-14
Ftl1	-1.0147	14.8178	1.19685e-13
Notch1	-1.44849	14.7988	1.24351e-13
P2rx7	-2.26124	14.7684	1.32656e-13
Glt8d2	-1.88405	14.6414	1.7577e-13
C1ra	-1.4861	14.6432	1.7577e-13
Krt8	-1.02009	14.6046	1.90268e-13
Ect2	0.977065	14.5403	2.19435e-13
Zfhx4	3.92881	14.4842	2.48395e-13
Ccna2	0.913733	14.4754	2.52086e-13
Psat1	1.04836	14.4274	2.80113e-13
Tap2	-1.56162	14.4041	2.92433e-13
Gsta4	-1.69844	14.4057	2.92433e-13
Apc2	-1.19747	14.3971	2.95618e-13
Ddah1	1.23601	14.3688	3.13936e-13
Zfpm1	-1.23912	14.2926	3.72221e-13
Ctdsp2	-0.924786	14.2887	3.73604e-13
Pgam1	1.02911	14.2511	4.05297e-13
Fam111a	1.00364	14.1677	4.88688e-13
Uchl5	1.02299	14.0415	6.50098e-13
Hspd1	1.01568	14.0291	6.65542e-13
Plk4	1.03941	13.9344	8.23573e-13
Prl2c2	-3.95625	13.8906	9.06379e-13
Shc4	-2.06586	13.8597	9.68594e-13
Nt5dc2	1.30167	13.8257	1.04217e-12
Dcxr	-1.67245	13.7294	1.29462e-12
Ass1	-1.71141	13.6962	1.39054e-12
Psd3	-1.70579	13.6643	1.48917e-12
Zfp57	2.41186	13.6492	1.53471e-12
Parp14	-2.22674	13.617	1.64467e-12
Eps8l2	-1.26631	13.6067	1.67633e-12
Sh3bgrl2	0.911569	13.5991	1.69746e-12
Mmp14	-0.896621	13.5918	1.71805e-12
Igfbp6	-1.31814	13.5648	1.81975e-12
Stard9	-1.17954	13.5098	2.05554e-12
Pink1	-1.64627	13.3797	2.76093e-12
Rbm8a	0.957583	13.3768	2.76631e-12
Abca2	-1.14695	13.3018	3.27266e-12
Efna5	3.47042	13.2539	3.63768e-12
Car5b	-3.44637	13.1971	4.1081e-12
Phlpp1	-0.996591	13.1973	4.1081e-12
Dglucy	-1.09326	13.1613	4.44055e-12
Khk	-1.35404	13.1302	4.7488e-12
Aebp1	-0.89683	13.1102	4.95032e-12
Aox1	-1.92288	13.0941	5.11402e-12
Gstm2	-1.43128	13.0732	5.34257e-12
Dgka	-1.58096	13.0474	5.64415e-12
Cct3	0.980806	12.949	7.04781e-12
Pclaf	0.861518	12.9402	7.16044e-12
Rims2	4.46032	12.9169	7.4892e-12
Glt1d1	3.13451	12.9174	7.4892e-12
Mpp6	0.936095	12.9008	7.73751e-12
Strbp	1.49629	12.8882	7.93071e-12
Phlda3	-1.00983	12.8449	8.72511e-12
Cdr2	-1.15373	12.8392	8.80307e-12
Arhgap19	0.943381	12.8178	9.20711e-12
Ggt1	-4.80739	12.7304	1.12115e-11
Tpd52	1.16844	12.716	1.15409e-11
Nxt2	-5.14366	12.595	1.5183e-11
Mlph	-2.22695	12.5881	1.53646e-11
Ada	-1.44297	12.5647	1.61454e-11
Adamtsl3	-0.929905	12.5059	1.84075e-11
Epb41l4a	-1.39923	12.4975	1.86893e-11
Comt	-0.899768	12.4809	1.93372e-11
Soga1	-0.915217	12.4354	2.13847e-11
Trpm4	-1.7234	12.4238	2.18776e-11
Susd6	-0.997845	12.4104	2.24668e-11
Zic3	-3.45055	12.3803	2.39841e-11
Fnbp1	-0.901708	12.3264	2.70425e-11
Kcnn4	-1.06615	12.2863	2.95419e-11
Enox2	-4.34126	12.2661	3.08251e-11
Dpp7	-1.19193	12.2549	3.15018e-11
Btg2	-2.2147	12.2466	3.19795e-11
Cdkn1a	-0.946451	12.2239	3.35654e-11
Psrc1	-1.09433	12.2216	3.36057e-11
Enho	-4.37166	12.2133	3.41217e-11
Abcc5	-1.07371	12.1961	3.53618e-11
Plcl2	2.26896	12.1599	3.82832e-11
Dop1b	-1.53638	12.136	4.02964e-11
Trib2	-1.19775	12.0986	4.3747e-11
Laptm4a	-0.856391	12.0591	4.77288e-11
C1rl	-2.13351	12.049	4.86621e-11
St8sia1	4.00148	12.0444	4.89895e-11
Il4ra	-1.06923	12.0129	5.24698e-11
Nasp	0.936951	11.9631	5.86212e-11
Gm2a	-2.16299	11.9209	6.43642e-11
Gypc	-1.14091	11.8533	7.49206e-11
Hoxd10	-1.37964	11.8335	7.81263e-11
Bpifb4	-2.78517	11.8259	7.91978e-11
Eef1g	0.763057	11.8119	8.14931e-11
Mctp1	3.21796	11.7866	8.60676e-11
Wwp1	-1.23805	11.7419	9.50358e-11
Abca7	-1.00526	11.7269	9.80131e-11
Pcdh18	-1.60477	11.6797	1.08861e-10
Mmp11	-1.39929	11.6618	1.13032e-10
Snn	-1.56123	11.6503	1.15626e-10
Dysf	-1.68442	11.6284	1.21187e-10
Ptbp2	1.1614	11.626	1.21417e-10
Hnrnpab	0.828718	11.6236	1.21647e-10
Mylk	-3.1905	11.5923	1.30261e-10
Crim1	-0.879487	11.5906	1.30295e-10
Psma5	0.841608	11.5547	1.41036e-10
Hells	1.0567	11.5285	1.49247e-10
Sptan1	-0.756131	11.4666	1.71522e-10
Prkar2b	-1.08389	11.4447	1.79731e-10
Rassf8	-0.903255	11.4385	1.81695e-10
Bmf	-2.43527	11.4282	1.85399e-10
Akap13	-0.957999	11.3791	2.06887e-10
Abcc1	-0.803188	11.3552	2.17804e-10
Gbe1	-1.26382	11.3252	2.32565e-10
Adgrg6	-1.06668	11.3051	2.42725e-10
Swap70	-0.902349	11.266	2.6473e-10
Abhd14b	-1.12075	11.2502	2.73597e-10
S100a6	0.811764	11.2436	2.76784e-10
Unc13a	-1.82987	11.2352	2.81234e-10
mt-Nd2	-0.820429	11.2199	2.90364e-10
Ttc12	-1.516	11.2174	2.90998e-10
Npdc1	-1.01399	11.2141	2.92266e-10
Lamp1	-0.747155	11.203	2.98839e-10
Serpinb9	-1.48899	11.1443	3.40918e-10
Anxa6	-1.50211	11.1	3.76241e-10
Eya1	1.2844	11.0983	3.76455e-10
Prodh	1.4707	11.0736	3.97199e-10
Mpdz	1.21465	11.0437	4.24034e-10
Zfp703	-1.00064	11.0329	4.33342e-10
Sdc2	-0.902316	11.0091	4.56275e-10
Emg1	0.838117	11.0022	4.61971e-10
Tgfbi	-1.80962	10.9982	4.64771e-10
Acss2	-1.60762	10.98	4.83081e-10
Ngef	1.71078	10.9573	5.05651e-10
Samd14	-1.63021	10.9587	5.05651e-10
Cacnb3	-1.33121	10.9303	5.36383e-10
Bcat1	1.0508	10.8857	5.92572e-10
Npm3	0.957307	10.8366	6.61316e-10
Tppp3	-1.92437	10.8328	6.62794e-10
Tppp	-5.8309	10.8332	6.62794e-10
Tpp1	-0.864282	10.8279	6.68217e-10
Ank2	4.6955	10.8145	6.87075e-10
Maged2	-5.18872	10.7749	7.50178e-10
Wdr3	1.11449	10.768	7.59919e-10
Eef2k	-1.08329	10.7631	7.66076e-10
Tcf7l1	-0.945073	10.7456	7.95072e-10
Fubp1	1.03653	10.7319	8.1797e-10
Plxna4	1.39617	10.7299	8.1924e-10
Ptk7	-0.859893	10.675	9.26684e-10
Sfxn1	0.829144	10.6473	9.84771e-10
Nhs	-5.13742	10.6442	9.8868e-10
Fndc4	1.98915	10.6256	1.02884e-09
Arnt2	-4.20694	10.6209	1.03674e-09
Spns2	-1.86186	10.6104	1.05888e-09
Pepd	-1.05836	10.5851	1.11902e-09
Litaf	-0.941482	10.5726	1.14838e-09
Pank1	5.56953	10.5524	1.19923e-09
Col16a1	-0.901356	10.5511	1.19923e-09
Pdcd4	-1.41214	10.5497	1.19958e-09
Pqlc3	-1.19642	10.5453	1.20812e-09
Shisa4	-1.47774	10.5375	1.22628e-09
Cnot6	0.807823	10.5286	1.24797e-09
Hmgn5	1.19034	10.5272	1.24838e-09
Ltbp3	-0.967174	10.5234	1.25551e-09
Reep5	-0.987948	10.5085	1.29543e-09
Pla2g7	-0.979888	10.4916	1.34292e-09
Rab3il1	4.01043	10.4878	1.35099e-09
Sp3	-0.907307	10.4824	1.36382e-09
Sulf2	-0.853513	10.4758	1.38045e-09
Hspa4	0.764346	10.4652	1.41062e-09
AC084822.1	-1.67874	10.4595	1.42505e-09
Ypel2	-2.33974	10.4475	1.457e-09
Asap3	-1.70482	10.4474	1.457e-09
Thbs3	-1.00281	10.4422	1.47013e-09
Agpat3	-0.921394	10.4346	1.49196e-09
Ilf2	0.892261	10.3807	1.68425e-09
Syt7	4.85694	10.3535	1.78807e-09
Pttg1ip	-0.791811	10.321	1.92123e-09
Uba7	-3.42119	10.3163	1.93699e-09
Prcp	-1.17119	10.2846	2.07742e-09
Iqgap2	-1.26155	10.2285	2.3574e-09
Dnase2a	-1.25013	10.2227	2.38221e-09
Utp4	1.00689	10.2139	2.42429e-09
Lyz2	-3.77058	10.2045	2.47021e-09
Vsir	-1.85121	10.1926	2.53197e-09
Sorl1	-2.82652	10.1875	2.55459e-09
Bcar3	1.94597	10.1837	2.57038e-09
Tbc1d16	-1.09566	10.1715	2.63619e-09
Armcx3	-3.56067	10.1607	2.69492e-09
Cep170b	-0.888482	10.1417	2.80775e-09
Hbp1	-1.11016	10.125	2.90997e-09
Dock10	-0.933624	10.1175	2.95213e-09
Klf8	-3.80363	10.0843	3.17806e-09
Mapk6	0.947038	10.0459	3.46279e-09
Scmh1	-2.06002	10.0378	3.51826e-09
Slc25a24	0.733471	10.0349	3.5325e-09
Fam234a	-0.905679	10.0261	3.59462e-09
Dmpk	-1.62249	10.0148	3.67932e-09
Pde8b	-3.73336	9.98421	3.93764e-09
Ttll4	0.912212	9.9695	4.06244e-09
Fbxl20	-1.15408	9.96386	4.10454e-09
Dbt	1.29471	9.9578	4.1511e-09
Tmem231	-1.1529	9.9354	4.34769e-09
Rpl22l1	1.18309	9.93547	4.34769e-09
Mfap3l	-1.24803	9.89288	4.78234e-09
Ctnna1	-0.745501	9.88812	4.82227e-09
Gamt	-1.44281	9.88488	4.84561e-09
Cpped1	-0.911033	9.84287	5.32381e-09
Rgs12	-1.01359	9.83885	5.34961e-09
Rhob	-0.922476	9.8385	5.34961e-09
Armcx4	-1.41151	9.8135	5.65196e-09
B630019K06Rik	-3.86977	9.79094	5.93788e-09
Map1lc3a	-1.55933	9.76787	6.24555e-09
Cemip	-5.92888	9.7542	6.42864e-09
Rfx2	-1.68088	9.72367	6.87913e-09
Jak1	-0.873281	9.68638	7.47663e-09
Myc	1.04012	9.66347	7.86151e-09
Celf4	-1.06988	9.65713	7.95689e-09
Ifi27	-1.7108	9.65114	8.0468e-09
Rev3l	-0.969599	9.63262	8.37605e-09
Pik3r3	-1.81838	9.63092	8.38759e-09
Tmem185b	3.02316	9.6132	8.71477e-09
H2az1	0.711795	9.61188	8.71935e-09
Insig2	-1.02234	9.59398	9.06351e-09
Cyb5a	-1.02991	9.58783	9.16957e-09
Nfe2l2	-0.740881	9.57507	9.41951e-09
Pcdhga6	-2.07898	9.56029	9.72113e-09
Slc16a3	2.44021	9.55403	9.83786e-09
Tsku	-1.02419	9.53359	1.02862e-08
Myo1b	3.39285	9.51557	1.06956e-08
Cd80	-2.82596	9.50567	1.09153e-08
Mageh1	-5.30266	9.49375	1.11912e-08
Nrp1	-1.07948	9.46823	1.18395e-08
Nedd4l	-0.820117	9.4619	1.19731e-08
Idh3a	0.859205	9.46122	1.19731e-08
Map1lc3b	-0.799463	9.45542	1.21047e-08
Tead3	-1.34776	9.43329	1.27064e-08
Col18a1	0.830305	9.43101	1.27423e-08
Btaf1	1.02823	9.41271	1.32585e-08
Edil3	2.71318	9.40757	1.33838e-08
Pcp4l1	-3.50021	9.4064	1.33878e-08
Ltc4s	-3.89139	9.40445	1.34156e-08
Klc4	-1.44065	9.39984	1.35263e-08
Cep55	0.870419	9.38465	1.39741e-08
Lima1	-0.732034	9.36691	1.45223e-08
Bcas2	0.879583	9.35957	1.47346e-08
Rab36	-1.68403	9.35228	1.49483e-08
Myadm	-0.69875	9.32601	1.58428e-08
Itpr1	0.969508	9.3239	1.5876e-08
Prex1	-2.40785	9.32305	1.5876e-08
Foxo3	-0.82033	9.31664	1.60741e-08
Ipo5	0.774758	9.29966	1.66757e-08
4930402H24Rik	-0.945292	9.28986	1.70162e-08
Snrpn	9.27639	9.27339	1.76329e-08
Gpr137b	-1.21857	9.26876	1.77552e-08
Cat	-0.982141	9.26836	1.77552e-08
Cstb	-1.02871	9.25271	1.83641e-08
Pcolce	-0.702606	9.24802	1.85206e-08
Mvp	-0.918513	9.24348	1.86721e-08
Aldh18a1	0.945532	9.22719	1.93407e-08
Heg1	-0.86498	9.2241	1.9434e-08
Tmem254a	-0.986843	9.22202	1.94828e-08
Eif2ak4	-0.917963	9.22094	1.94867e-08
Tap1	-1.66885	9.19831	2.04818e-08
Cdc42ep2	-1.08103	9.19446	2.0617e-08
Ptgfr	4.22738	9.18775	2.08904e-08
Gls2	1.7507	9.16018	2.22095e-08
Slc1a3	3.48075	9.13865	2.32852e-08
Ext1	-0.795136	9.13522	2.34168e-08
Ncl	0.838678	9.12052	2.41686e-08
Rcor2	1.0817	9.11405	2.4476e-08
Ccdc9b	-1.00644	9.09519	2.5505e-08
Pmm1	-1.05013	9.09185	2.56449e-08
Pnpla7	-1.09889	9.08479	2.6007e-08
Ddx20	0.955594	9.0824	2.6092e-08
Tvp23a	-1.44746	9.07533	2.64612e-08
Slc39a10	0.778969	9.06588	2.69836e-08
Epb41	0.808251	9.05802	2.74157e-08
Plod2	0.828486	9.04151	2.84152e-08
Slc25a29	-1.67558	9.01692	3.00042e-08
Zswim6	3.7195	8.97155	3.32348e-08
Nup210	5.24024	8.96905	3.33533e-08
Hoxd9	-1.1333	8.95617	3.42824e-08
Gpr153	-2.11514	8.94967	3.47229e-08
Golgb1	-0.723304	8.94811	3.47725e-08
Slc9a3r2	-1.0397	8.94674	3.48066e-08
Rgl1	-0.918101	8.93184	3.59429e-08
Tfrc	0.902223	8.90717	3.79611e-08
Gstcd	0.947065	8.90486	3.80819e-08
Dip2c	1.16228	8.87172	4.10126e-08
Cst3	-0.808505	8.86468	4.15935e-08
Pcx	-1.14708	8.85418	4.25192e-08
Dact2	-3.26726	8.85014	4.28248e-08
Scn2a	-2.8359	8.84807	4.29382e-08
Strap	0.744963	8.82815	4.48576e-08
Top3b	-0.849437	8.82112	4.54926e-08
Aldh3b1	-1.62852	8.80688	4.69087e-08
Zfp955a	-0.822573	8.7988	4.7689e-08
Banf1	0.747259	8.79107	4.8442e-08
Mars2	1.14154	8.78874	4.85996e-08
Fam210b	-1.47909	8.78762	4.86228e-08
Rragb	-3.61572	8.7852	4.87924e-08
Gnas	-0.686132	8.77478	4.9872e-08
Stip1	0.802093	8.76638	5.07393e-08
Atp5pb	0.708455	8.76187	5.11627e-08
Gemin5	0.898428	8.75973	5.13078e-08
Hspe1	0.690004	8.75504	5.17572e-08
Slc9a3r1	-0.910619	8.74936	5.23302e-08
Sinhcaf	1.04201	8.74077	5.3265e-08
Notch3	-3.34697	8.73576	5.37711e-08
Lims1	-0.781925	8.70894	5.70782e-08
Msto1	0.940938	8.69561	5.87361e-08
Dpysl3	-0.745151	8.69078	5.92713e-08
Npc1	-0.872886	8.67877	6.0809e-08
Frk	-1.17205	8.67339	6.14404e-08
Adamts9	2.90006	8.65535	6.39158e-08
Abhd4	-0.96729	8.65072	6.44692e-08
Rabggtb	1.11415	8.64337	6.54372e-08
Lrp2	2.31705	8.62982	6.73727e-08
Got1	0.834741	8.61465	6.96265e-08
Dtnbp1	-0.91147	8.60693	7.07329e-08
Hmmr	0.741924	8.60484	7.09302e-08
Trip13	0.909314	8.5862	7.3893e-08
Gabpb2	0.766744	8.58054	7.47113e-08
Smim3	1.15723	8.57411	7.56733e-08
Mpp1	-0.754427	8.56781	7.66265e-08
Serinc1	-0.70169	8.55993	7.78728e-08
Twsg1	-0.737575	8.54462	8.05067e-08
Peg10	0.935141	8.51899	8.52305e-08
Parp1	0.72546	8.50758	8.71542e-08
Cep78	1.13305	8.50798	8.71542e-08
Rbpms2	1.062	8.49764	8.8994e-08
Calcoco1	-1.18159	8.47599	9.33589e-08
Actl6a	0.827215	8.47283	9.38561e-08
Smg5	0.873504	8.45538	9.75113e-08
Dnttip2	0.867642	8.44359	9.9999e-08
Pvt1	0.74055	8.4399	1.00654e-07
Ptprj	-0.911844	8.43068	1.02614e-07
Nras	0.755861	8.42086	1.04755e-07
Ell2	1.47987	8.41948	1.04885e-07
Fbln1	-1.01091	8.41272	1.06323e-07
E2f4	0.834525	8.40523	1.07962e-07
Ptcd3	0.771968	8.39743	1.09707e-07
Klf9	1.0465	8.39516	1.10068e-07
Sesn1	-1.2078	8.38682	1.11842e-07
Ypel3	-1.82934	8.38655	1.11842e-07
Arhgap45	-0.797527	8.38148	1.12938e-07
Meis2	-0.96288	8.37532	1.14332e-07
Sgsh	-0.992678	8.36341	1.17286e-07
Cdc25a	1.02308	8.36029	1.17681e-07
Ints5	0.841152	8.36104	1.17681e-07
P2rx6	-3.25135	8.34358	1.22064e-07
Tmem223	2.31341	8.33035	1.25603e-07
Tsc22d3	-1.38349	8.3219	1.27827e-07
Rpf1	0.950718	8.27765	1.41269e-07
Exosc1	1.07111	8.2407	1.53525e-07
Lrrc40	0.877978	8.2356	1.55044e-07
Pcdh17	-4.2143	8.22666	1.57972e-07
Camk1d	-0.938479	8.21614	1.61542e-07
Phb2	0.68667	8.20561	1.65198e-07
Pld3	-0.997618	8.19464	1.68792e-07
B4galt5	-0.817148	8.19536	1.68792e-07
Snhg1	1.05053	8.18907	1.70654e-07
Tmem164	-0.730432	8.17911	1.74288e-07
Uchl3	0.944249	8.16275	1.80642e-07
Pdrg1	-0.866728	8.1391	1.90397e-07
Kif13b	-1.0628	8.13304	1.92716e-07
Hexb	-1.04594	8.1238	1.96495e-07
Prpf3	0.868893	8.10848	2.03177e-07
Stat2	-1.22924	8.10001	2.06799e-07
Zfp518a	1.77829	8.09881	2.0699e-07
AI506816	0.905229	8.0945	2.08671e-07
Tead4	1.01155	8.07555	2.17582e-07
Dusp5	1.28713	8.07399	2.17966e-07
Prrg1	-3.72404	8.06345	2.2291e-07
Qsox2	-0.778759	8.05876	2.24922e-07
Apobr	-0.810666	8.05765	2.25091e-07
Unc5a	-1.0176	8.04919	2.29099e-07
Osgin1	-1.05104	8.04259	2.32189e-07
Ank3	-0.704354	8.03087	2.38111e-07
Tmtc4	-1.16103	8.02111	2.43082e-07
Slc6a9	-1.01383	8.00292	2.53025e-07
Tgfbr1	1.06866	7.9984	2.55209e-07
Fbxo6	-0.924146	7.99368	2.57537e-07
Kcnh1	1.5785	7.98915	2.59771e-07
Dclk2	1.49444	7.98836	2.59778e-07
Gpr108	-0.907484	7.97576	2.66952e-07
Lmo7	-0.850587	7.96291	2.74482e-07
Lancl3	2.33404	7.95526	2.7886e-07
Mctp2	-1.43949	7.95382	2.79292e-07
Ptprm	-1.09175	7.94357	2.85453e-07
Gar1	1.02558	7.94117	2.86532e-07
Fndc10	-1.44199	7.93814	2.88029e-07
Cycs	0.78346	7.93222	2.91468e-07
Tnks1bp1	-0.6835	7.92436	2.9627e-07
Tut1	0.879092	7.90431	3.09722e-07
Tulp4	-0.712678	7.90174	3.11013e-07
Osbpl2	-0.883389	7.89406	3.16011e-07
Hnrnpa1	0.672399	7.87013	3.33331e-07
AI661453	-2.31419	7.86434	3.37212e-07
Tnks2	0.639299	7.85969	3.40248e-07
Trim54	-1.99396	7.83988	3.55514e-07
Cd44	-0.691719	7.8375	3.56848e-07
Neurl1b	-2.36438	7.83258	3.60288e-07
Ivns1abp	0.819918	7.81074	3.78216e-07
Rgmb	-0.752111	7.80311	3.84257e-07
Oas3	-3.72443	7.76843	4.15482e-07
Pacs2	-0.750667	7.75964	4.23243e-07
Ssbp2	-1.63928	7.75482	4.27232e-07
Polr1a	0.697389	7.75219	4.29091e-07
Agtrap	-0.943013	7.74117	4.39373e-07
Nsd2	0.771704	7.70883	4.72523e-07
Kif20b	0.76029	7.7072	4.73494e-07
Fkbp4	0.77603	7.67154	5.13144e-07
Hspb8	-0.763273	7.66646	5.18293e-07
Sh3tc2	-1.19102	7.6537	5.32853e-07
Crip2	-1.4221	7.6528	5.33046e-07
Plcg2	-1.23045	7.6409	5.46932e-07
Isoc1	0.81401	7.63939	5.47912e-07
Dkc1	0.861131	7.63406	5.53744e-07
A930007A09Rik	-1.86536	7.63098	5.5675e-07
Syncrip	0.680168	7.62872	5.58716e-07
Vps13d	-0.840982	7.62653	5.59654e-07
Chst12	-0.8908	7.62673	5.59654e-07
2610507B11Rik	0.648506	7.62252	5.62027e-07
Gsdmd	-1.18495	7.62273	5.62027e-07
Zrsr1	-1.11511	7.62352	5.62027e-07
Elovl6	0.661656	7.61753	5.67588e-07
Dock3	8.51732	7.61481	5.70197e-07
Ptprk	-1.42179	7.60606	5.80845e-07
Wdr77	0.952718	7.59869	5.89811e-07
Nop2	0.957484	7.59157	5.98565e-07
Galns	-0.90632	7.59038	5.99215e-07
Sat1	-0.924184	7.58732	6.02466e-07
Hpcal1	-0.98252	7.58362	6.06615e-07
Gpx4	-0.720692	7.57634	6.15859e-07
Zfp462	0.73313	7.55638	6.43778e-07
Eno3	-0.955582	7.55266	6.48256e-07
Pir	-1.24483	7.55004	6.51109e-07
Zdhhc16	0.941426	7.5427	6.61132e-07
Boc	-1.68344	7.53133	6.7756e-07
Sipa1l2	-0.797922	7.52347	6.88821e-07
Ogfod1	0.817192	7.52203	6.88869e-07
Impdh2	0.703118	7.52209	6.88869e-07
Tpm3	0.63862	7.50997	7.05978e-07
Ppp1r12b	-1.09282	7.51058	7.05978e-07
Rps27	0.689552	7.50273	7.16688e-07
Fgfr2	-4.86429	7.49156	7.34178e-07
Mrpl9	0.780242	7.49058	7.34663e-07
Cdc73	0.704944	7.48552	7.42087e-07
Galnt13	-1.32224	7.48199	7.46932e-07
Pcdhga10	-1.34105	7.47464	7.58474e-07
Cdc42ep3	-6.17651	7.46331	7.77281e-07
Selenop	-2.14658	7.45736	7.8675e-07
Atp9b	-0.765427	7.45589	7.88167e-07
Cnot1	0.630553	7.45215	7.93713e-07
Cpq	-1.01763	7.44699	8.01921e-07
Gstm1	-1.86939	7.44509	8.04162e-07
Cdyl	1.57112	7.44273	8.07269e-07
Nsun2	0.768428	7.43998	8.11129e-07
Vasn	-0.83187	7.43616	8.17006e-07
Ganab	0.63083	7.42407	8.38745e-07
Polr3c	0.802818	7.42212	8.41188e-07
Zfp36l1	-0.883401	7.41044	8.6277e-07
Slc1a4	-0.783089	7.40072	8.80925e-07
Irs2	-0.823714	7.39799	8.85085e-07
Dap3	0.725379	7.39575	8.88282e-07
Bag2	0.853478	7.39025	8.98195e-07
Pja2	-0.665774	7.38436	9.09036e-07
Enthd1	2.04128	7.37367	9.30258e-07
Kif11	0.629287	7.36455	9.48522e-07
Eda2r	-0.919214	7.36145	9.53836e-07
Calhm2	-1.06145	7.35754	9.60963e-07
Epb41l5	1.33412	7.35291	9.69777e-07
Mmp28	-1.99489	7.34981	9.75218e-07
Ro60	0.701765	7.34112	9.91869e-07
Fez1	-0.927417	7.34152	9.91869e-07
Rabac1	-0.89005	7.33793	9.96408e-07
Lingo1	-3.04484	7.3378	9.96408e-07
Pik3ip1	-2.83618	7.33333	1.00518e-06
Stc1	4.56826	7.33232	1.00599e-06
Nip7	0.855981	7.32225	1.02645e-06
Tmem127	-0.727002	7.32263	1.02645e-06
Ftsj3	0.768244	7.3196	1.03117e-06
Slc16a4	-6.17853	7.31248	1.04661e-06
Mta2	0.666137	7.28841	1.1046e-06
Zbtb4	-0.878045	7.27911	1.12679e-06
Slc9a2	1.26238	7.26591	1.15982e-06
Pogk	1.29159	7.25587	1.18516e-06
Incenp	0.691283	7.25027	1.19872e-06
Srp14	-0.75475	7.24853	1.20173e-06
Tbl1xr1	0.781896	7.23059	1.25053e-06
Npc2	-0.811152	7.22952	1.25172e-06
Sardh	-3.04249	7.22673	1.25601e-06
Tert	2.6839	7.22727	1.25601e-06
Nup85	0.723918	7.22232	1.26696e-06
Snx9	-0.614985	7.21183	1.29601e-06
Nsmf	-0.868069	7.20504	1.31446e-06
Capza1	0.652972	7.20403	1.31555e-06
Arap1	-0.891935	7.19489	1.34153e-06
Syt13	2.30053	7.18946	1.35519e-06
Anp32a	0.612929	7.18921	1.35519e-06
Cks1b	0.711321	7.18397	1.3676e-06
Gnpda1	-0.901553	7.18433	1.3676e-06
Renbp	-2.0545	7.18225	1.37098e-06
Exoc4	-0.63295	7.17721	1.38496e-06
Wdr61	0.792708	7.17503	1.38988e-06
Snrpg	0.745983	7.16629	1.41606e-06
Phgdh	0.700414	7.16119	1.4307e-06
Zfp345	-1.88775	7.16016	1.43198e-06
Tmem106c	-1.09813	7.15189	1.4574e-06
Lyar	0.925347	7.15044	1.46014e-06
Rdh10	-0.815063	7.1479	1.46657e-06
G3bp1	0.641244	7.13643	1.50361e-06
Tjp2	1.01666	7.13033	1.52269e-06
Smc3	0.637419	7.12571	1.53673e-06
Ephb6	-1.47425	7.1111	1.58469e-06
Cir1	-1.00179	7.11169	1.58469e-06
Cdx2	6.0772	7.1049	1.60518e-06
Mcm2	0.699181	7.10412	1.60576e-06
Cobll1	-0.726051	7.09781	1.62691e-06
Aif1l	1.29761	7.09574	1.63233e-06
Nsdhl	-1.15094	7.07123	1.72461e-06
Bdkrb2	-0.980511	7.07031	1.72579e-06
Rtl8b	-4.7581	7.06782	1.73323e-06
Dusp1	-1.70669	7.06536	1.74058e-06
Pdia5	-0.816516	7.05976	1.76068e-06
Stau2	2.45199	7.05765	1.76674e-06
Atp8b2	0.661986	7.04376	1.82155e-06
Ctsa	-0.685577	7.04079	1.83144e-06
Mrgpre	-1.6731	7.03814	1.84003e-06
Slc25a13	0.701606	7.02936	1.87232e-06
Tfpi	-0.664453	7.02966	1.87232e-06
Ipo7	0.708082	7.02601	1.88415e-06
Adamts1	-1.27649	7.02114	1.90269e-06
Uhrf2	0.751177	7.01997	1.90516e-06
Cacng7	-1.01573	7.0192	1.90586e-06
Grn	-0.611101	7.01604	1.91437e-06
Serbp1	0.590822	7.0165	1.91437e-06
Arhgef25	-0.701979	7.0137	1.92202e-06
Lrp1	-0.860706	7.01221	1.92591e-06
Ikbkg	-0.823704	6.99974	1.97652e-06
Cct6a	0.685061	7.00023	1.97652e-06
Psmb8	-4.74255	6.99832	1.98021e-06
Eif1ad	0.867968	6.98845	2.02291e-06
Neurl3	-2.09521	6.97534	2.082e-06
Socs3	-0.923423	6.97162	2.09698e-06
Specc1l	-0.654109	6.96693	2.11684e-06
Gpatch4	0.99001	6.96238	2.13616e-06
Nob1	0.727492	6.9592	2.14889e-06
Marcksl1	0.840364	6.9461	2.21163e-06
Zadh2	-0.789701	6.93498	2.2659e-06
Larp1	0.708252	6.93312	2.2725e-06
Trio	-0.700341	6.92537	2.31024e-06
Got2	0.66686	6.9194	2.33898e-06
Prmt7	0.887027	6.91795	2.34362e-06
Mrtfb	-0.729249	6.91629	2.34937e-06
Nap1l1	0.579666	6.91386	2.35929e-06
Herc2	-0.621981	6.91241	2.36398e-06
Ubash3b	1.16122	6.89605	2.45137e-06
Pum3	0.818859	6.89488	2.45464e-06
Eml5	1.78253	6.89053	2.47597e-06
Nop16	0.901142	6.88828	2.48548e-06
Plod1	-0.699566	6.88047	2.52716e-06
Slitrk5	6.00032	6.86822	2.59594e-06
Noct	1.34887	6.86513	2.61091e-06
Tgfb1	-0.995131	6.86218	2.62519e-06
Epb41l2	-0.626993	6.85785	2.64788e-06
Dnajc2	0.805658	6.85574	2.65719e-06
Tprgl	-0.770619	6.85393	2.66472e-06
Fuca2	-0.939055	6.84491	2.71697e-06
Dab2ip	-0.846476	6.8433	2.72342e-06
Xpnpep1	0.703356	6.82862	2.8133e-06
Tspo	-0.794795	6.8217	2.85467e-06
Nudt21	0.66582	6.80479	2.964e-06
Ephb3	-1.14763	6.79492	3.02811e-06
Slc9b1	1.41	6.78068	3.12489e-06
Mcm3	0.624441	6.76909	3.20515e-06
Mapkbp1	-0.837925	6.76701	3.21627e-06
Psd4	-3.83616	6.7627	3.24402e-06
Cisd3	0.858794	6.75626	3.28813e-06
Ces2g	-4.59994	6.75456	3.29666e-06
Hnrnpa2b1	0.577571	6.7495	3.33086e-06
Gipc3	-1.1309	6.74572	3.35114e-06
Mbnl3	-0.713534	6.7461	3.35114e-06
Ophn1	-5.92203	6.74389	3.36087e-06
Spc24	0.849988	6.73985	3.38781e-06
Podnl1	-1.4327	6.73557	3.41244e-06
Prdx3	0.672133	6.73563	3.41244e-06
Kidins220	-0.609263	6.73251	3.432e-06
Pcgf5	0.886806	6.7235	3.49943e-06
Lrrn3	5.19287	6.72041	3.51981e-06
Sdad1	0.772371	6.71168	3.58656e-06
Evl	0.891852	6.70974	3.59795e-06
Ilvbl	-0.967237	6.68516	3.80246e-06
Tbx4	-1.66669	6.68337	3.81324e-06
Hdac5	-0.730451	6.68191	3.81865e-06
Apbb1ip	-0.65455	6.68163	3.81865e-06
Rgcc	1.88195	6.67681	3.8513e-06
Hacd2	-0.953464	6.67709	3.8513e-06
P4ha3	-1.3657	6.6752	3.86062e-06
Flot1	-0.795755	6.67023	3.89998e-06
Snrpe	0.641311	6.65563	4.02811e-06
Cracr2b	-1.36823	6.65463	4.03222e-06
Bbs12	1.4451	6.65267	4.04525e-06
Rcc1	0.80784	6.64971	4.06774e-06
Clcn3	0.837626	6.64905	4.0687e-06
Eid1	-0.698065	6.64849	4.0687e-06
Dock9	0.638073	6.64513	4.09509e-06
Rnd3	-0.69432	6.62885	4.24574e-06
Ssr2	0.648276	6.62778	4.24574e-06
Ces1a	-8.03964	6.62795	4.24574e-06
Adgra2	0.842815	6.62621	4.25569e-06
Ifngr1	-0.912311	6.62221	4.2896e-06
Pacs1	0.780305	6.61989	4.30375e-06
Tmem62	-1.47998	6.61919	4.30375e-06
Zfp467	-2.09039	6.61913	4.30375e-06
Abcb1b	1.05276	6.61025	4.38712e-06
Ndn	5.91564	6.60815	4.40281e-06
Vsnl1	-7.64994	6.60273	4.45254e-06
Cenpe	0.61734	6.60194	4.45502e-06
Fmn1	-0.861252	6.59923	4.47729e-06
Smpd3	-1.94208	6.59403	4.52553e-06
Ctsc	1.02433	6.59284	4.52657e-06
Apol10b	-5.1479	6.59334	4.52657e-06
Tuba1a	-0.603341	6.58864	4.56488e-06
Neat1	-0.761643	6.58517	4.59571e-06
Cast	-0.80384	6.58088	4.63551e-06
Snx27	0.640521	6.57643	4.67749e-06
N4bp2	1.38614	6.57296	4.70322e-06
Lurap1l	-2.192	6.57307	4.70322e-06
Triobp	-0.650279	6.56924	4.73784e-06
Itpr2	-1.16054	6.56684	4.75823e-06
Anxa8	-2.92205	6.56368	4.78706e-06
Cacna1b	-3.29494	6.56227	4.79665e-06
Ccnb1	0.606532	6.55326	4.89109e-06
Stk39	0.809138	6.55101	4.91046e-06
Slc35a5	-0.964787	6.54655	4.95502e-06
Rhox2h	0.795234	6.53593	5.07151e-06
Rnf169	-0.770663	6.53155	5.11026e-06
Cbx6	-0.620161	6.53203	5.11026e-06
Ttc9c	0.678785	6.52814	5.14426e-06
Clcn7	-0.699269	6.52658	5.15651e-06
E2f8	0.712646	6.52237	5.20029e-06
Kcnq5	0.950381	6.52034	5.21197e-06
Pgpep1	-0.767897	6.52081	5.21197e-06
Atp6ap1	-0.635719	6.50989	5.33244e-06
Vmac	-1.21184	6.50699	5.36159e-06
Hnrnpul2	0.630434	6.49361	5.52268e-06
Rhou	-0.671828	6.48784	5.58967e-06
Tmem64	-0.901571	6.48702	5.59342e-06
Adgrl3	4.67868	6.48513	5.61107e-06
Rgs3	-1.31975	6.48019	5.66835e-06
Plpp1	-0.967151	6.47849	5.68372e-06
Tomm5	0.802775	6.47308	5.74811e-06
Ppl	2.1993	6.45981	5.91927e-06
Casp7	7.97097	6.45657	5.95647e-06
Lsm3	0.951807	6.44993	6.04085e-06
Acsl5	0.674088	6.44736	6.06213e-06
Bcl9l	-0.670573	6.44772	6.06213e-06
Hipk3	-0.62526	6.44491	6.08915e-06
Gapdh	0.534965	6.44114	6.13498e-06
Psme3	0.670693	6.43689	6.18783e-06
Ppp1r14b	0.786617	6.42373	6.3706e-06
Gon4l	0.73555	6.42131	6.39862e-06
Rab3d	-1.10759	6.41555	6.47636e-06
Sfxn2	0.986494	6.41394	6.49261e-06
Arhgap31	-0.708011	6.40699	6.58947e-06
Commd3	-0.715245	6.39975	6.69238e-06
Il11	2.32964	6.3833	6.93453e-06
Isg20l2	0.654451	6.38328	6.93453e-06
Lmx1b	-4.5786	6.38221	6.94349e-06
Aga	-0.969026	6.3793	6.9818e-06
Ppp1r9a	7.94888	6.36717	7.17112e-06
Ctsl	0.582972	6.35884	7.29286e-06
Pip5k1b	5.08349	6.35905	7.29286e-06
Pmaip1	-1.18816	6.3579	7.30005e-06
Atxn1	-0.916042	6.35593	7.3246e-06
Sesn2	-0.720652	6.34537	7.49609e-06
Rpl34	0.58129	6.34476	7.49781e-06
Homer1	0.963749	6.34258	7.52676e-06
Fam102a	-1.45909	6.33972	7.56759e-06
Errfi1	0.826183	6.33674	7.61084e-06
Zranb2	0.660815	6.3293	7.7333e-06
Gas7	-1.64795	6.3282	7.74399e-06
Parp3	-0.680026	6.32628	7.76913e-06
Svip	3.2712	6.32314	7.81654e-06
Bpnt1	0.721905	6.32002	7.86374e-06
Ldb3	-2.90118	6.31876	7.87377e-06
Dbp	-1.78941	6.31846	7.87377e-06
Depdc1a	0.983331	6.31017	8.01617e-06
Bzw1	0.550142	6.30521	8.0989e-06
Fchsd1	-1.04779	6.30305	8.12999e-06
Bcl2l1	-0.62597	6.30152	8.14915e-06
Dvl3	-0.710224	6.28925	8.37309e-06
Rgs17	1.00603	6.27973	8.54873e-06
Ncoa1	0.951157	6.27473	8.63039e-06
Pygb	-0.641127	6.27461	8.63039e-06
Rapgef6	0.705768	6.27249	8.65458e-06
Itpr3	-0.572018	6.2724	8.65458e-06
Ext2	-0.620537	6.27079	8.67667e-06
Gm15398	-3.43032	6.26707	8.74137e-06
Adk	0.724966	6.26525	8.76815e-06
Tmem141	-1.63235	6.25878	8.88954e-06
Sele	1.98584	6.25513	8.95437e-06
Polr2g	0.828309	6.23798	9.30451e-06
Gm6477	1.12853	6.23441	9.37061e-06
Cdca5	0.702616	6.22712	9.51845e-06
Basp1	4.35217	6.22368	9.58328e-06
Nup93	0.628573	6.22152	9.61123e-06
Lbhd1	1.18649	6.22143	9.61123e-06
Cpt1c	-0.774024	6.21877	9.65937e-06
Eef1d	0.625021	6.2153	9.72592e-06
Gm14124	-2.8217	6.21469	9.72859e-06
Vcan	0.663007	6.21061	9.78743e-06
Fech	-0.722701	6.21066	9.78743e-06
Atm	0.67162	6.21105	9.78743e-06
Fam136a	0.741862	6.20689	9.86057e-06
Cds2	-0.676251	6.20585	9.87312e-06
Rrbp1	-0.590047	6.19724	1.00595e-05
Man2b2	-0.824115	6.19116	1.019e-05
Cavin2	-0.551777	6.18101	1.04192e-05
Tmem176b	-1.48682	6.17551	1.05402e-05
Dstyk	-0.875825	6.17497	1.05417e-05
Rcl1	0.856527	6.16487	1.07776e-05
Slc49a4	-1.01676	6.16377	1.07931e-05
Hhex	5.02488	6.16267	1.08084e-05
Ubap2l	0.581471	6.14825	1.11609e-05
Ipo11	0.687738	6.14591	1.12088e-05
Cthrc1	5.74209	6.14235	1.12884e-05
Nfkbiz	-1.15773	6.14149	1.12983e-05
Ddx47	0.6392	6.1394	1.13404e-05
Mthfd2	0.740698	6.12512	1.17066e-05
Bms1	0.672829	6.12246	1.17534e-05
Tspyl2	-0.887102	6.12243	1.17534e-05
Cdkn2aipnl	0.722533	6.12138	1.17689e-05
Ndrg1	-0.703506	6.11641	1.18911e-05
Ppp6r3	0.600311	6.10904	1.20815e-05
Akr1c14	-5.6892	6.10466	1.21865e-05
Gpr176	-7.78159	6.10433	1.21865e-05
Hs1bp3	-0.682933	6.09416	1.24616e-05
Ccn4	-1.25434	6.09216	1.25056e-05
Atrn	-0.638972	6.08722	1.26348e-05
C1qbp	0.613301	6.07682	1.29267e-05
Csde1	0.548574	6.06764	1.31888e-05
Sox11	1.66299	6.06291	1.33186e-05
Pfas	0.756042	6.06243	1.33189e-05
Naa15	0.715592	6.05839	1.34286e-05
Rpp30	0.854019	6.05412	1.35468e-05
Rap1gds1	0.721399	6.05107	1.36273e-05
Nnmt	-1.35228	6.04245	1.38856e-05
Crebl2	-1.30548	6.03679	1.40524e-05
Unc93b1	2.03375	6.02805	1.43227e-05
Tanc1	-0.660021	6.0275	1.43255e-05
Fxr1	0.601529	6.02389	1.44295e-05
Vps8	-0.857875	6.01986	1.45485e-05
Btc	-1.65347	6.01729	1.4619e-05
Pkn2	0.610974	6.01101	1.48159e-05
Eif5a	0.575769	6.01005	1.48328e-05
Lin28b	1.97728	6.00928	1.48434e-05
Atp10a	-0.76877	6.00421	1.50014e-05
Tmem250-ps	-0.715781	5.99794	1.52034e-05
Gabarap	-0.704971	5.99657	1.5235e-05
Wdr74	0.821728	5.99567	1.52503e-05
Parp10	-0.898236	5.9927	1.53386e-05
Lyst	-0.783974	5.99056	1.5398e-05
Phb	0.639937	5.98361	1.56134e-05
Cldn12	0.878263	5.98363	1.56134e-05
Map3k1	0.75039	5.9692	1.6123e-05
Tet2	1.12357	5.96791	1.61537e-05
Acaa2	-0.780973	5.95992	1.64362e-05
Nup205	0.555206	5.95934	1.6441e-05
Bend4	3.63659	5.95677	1.65211e-05
Jund	-0.829651	5.94403	1.69947e-05
Rhoq	-0.771724	5.94314	1.70067e-05
Pprc1	0.861009	5.94281	1.70067e-05
Dlg5	-0.562489	5.94019	1.70739e-05
Gjc1	0.89091	5.94064	1.70739e-05
Rad54l2	0.624112	5.92317	1.77376e-05
Lsp1	-1.74216	5.92225	1.77564e-05
Chst11	0.773842	5.92159	1.77649e-05
Cacul1	0.619059	5.92046	1.77925e-05
Rtn3	0.600638	5.90902	1.82482e-05
Sdc1	-0.566564	5.90634	1.83228e-05
Pmf1	0.846625	5.90664	1.83228e-05
Galnt3	3.04264	5.89866	1.86304e-05
Birc5	0.602033	5.8976	1.86567e-05
Ncbp1	0.584585	5.89653	1.86831e-05
Areg	1.05799	5.89383	1.87803e-05
Fbxl16	-0.904722	5.88602	1.9101e-05
Ly9	-1.30191	5.88256	1.92341e-05
Bcl2l13	0.639366	5.8748	1.95604e-05
Kif26a	-1.56914	5.87393	1.95796e-05
Zmynd8	-0.678645	5.87207	1.96431e-05
Suclg2	0.600396	5.86624	1.98781e-05
Ube2d3	0.547561	5.86601	1.98781e-05
Abca9	-2.05125	5.86547	1.98824e-05
Dis3	0.816474	5.86257	1.99947e-05
Fen1	0.727979	5.86099	2.00473e-05
Zfp955b	-0.630606	5.85493	2.03077e-05
Ndst3	1.67922	5.85054	2.04934e-05
Copz2	-1.40772	5.84488	2.07407e-05
C1qtnf6	-0.775483	5.84338	2.07914e-05
Kansl1l	-0.818572	5.8413	2.08695e-05
Aff3	-7.62841	5.83806	2.10044e-05
BC055324	0.665797	5.83646	2.10605e-05
Phf1	-0.90864	5.83418	2.11497e-05
Gpr107	-0.668541	5.83124	2.12718e-05
Marchf2	-0.833601	5.82471	2.15722e-05
Plekhh2	-0.724369	5.81811	2.18802e-05
Dnah8	-3.13727	5.8145	2.20403e-05
Peg12	7.23485	5.80618	2.24441e-05
Chtop	0.580371	5.80479	2.24701e-05
Rpsa	0.507666	5.80482	2.24701e-05
Gpn3	0.828065	5.80058	2.26662e-05
Efnb1	-2.35485	5.79785	2.27861e-05
Kpna2	0.55105	5.79712	2.28012e-05
Arhgap21	-0.599085	5.78377	2.34892e-05
Pnrc1	-1.00778	5.78138	2.35955e-05
Plac1	1.67971	5.77504	2.39185e-05
Rps3a1	0.539426	5.77383	2.39609e-05
Arl4c	0.746554	5.76769	2.42776e-05
C130021I20Rik	-7.60407	5.76509	2.43992e-05
Myorg	-1.66996	5.76395	2.44386e-05
Nek8	-0.986636	5.76105	2.45751e-05
Cct7	0.558405	5.76066	2.45751e-05
Sass6	0.90812	5.75818	2.4691e-05
Kif5c	-1.27994	5.74357	2.55106e-05
Armcx1	-1.0796	5.74051	2.5665e-05
Os9	-0.604074	5.73972	2.56862e-05
Psmb4	0.577527	5.73868	2.57224e-05
Slc6a15	1.0095	5.73013	2.62077e-05
Rarg	-0.654052	5.72668	2.63906e-05
Tipin	0.674968	5.71931	2.68156e-05
Grem1	-0.728805	5.71617	2.69834e-05
Cdon	0.814584	5.71414	2.70827e-05
Siae	-0.805455	5.70349	2.77275e-05
Fbln5	-4.51268	5.70139	2.78348e-05
Nutf2	0.759806	5.69243	2.83866e-05
Mrpl11	0.713217	5.67996	2.91847e-05
Gnpda2	1.83262	5.67837	2.9263e-05
Amdhd2	-0.980025	5.67151	2.96999e-05
Kif21b	-1.2812	5.66929	2.98225e-05
Wnt9a	-2.27384	5.65808	3.05722e-05
Tmem19	-0.745177	5.65723	3.06019e-05
Smndc1	0.731446	5.65337	3.0845e-05
Ddit4l	-2.97782	5.64714	3.12604e-05
Hmga1	0.595819	5.64646	3.12782e-05
Klf13	-0.609782	5.64164	3.15968e-05
Snx21	-0.898098	5.63642	3.19474e-05
Fam114a1	-1.22073	5.63276	3.21867e-05
Zmat1	-2.42981	5.63106	3.22813e-05
Men1	0.613169	5.62504	3.26998e-05
Csnk2a2	0.66235	5.6233	3.27992e-05
Pla2g12a	1.08885	5.61742	3.3214e-05
Suz12	0.549071	5.6168	3.32292e-05
Npepl1	-0.668339	5.61177	3.35838e-05
Gprc5a	1.33471	5.60954	3.37058e-05
Rap1a	0.698191	5.60935	3.37058e-05
Shmt1	0.806214	5.59355	3.49206e-05
Nop58	0.727557	5.59179	3.50286e-05
Ddx18	0.61665	5.58781	3.53169e-05
Pcmtd2	-0.850616	5.58733	3.53218e-05
Mapk8ip1	-0.749521	5.58512	3.5468e-05
Tmem229b	-1.55284	5.58457	3.54788e-05
St6galnac6	-0.665705	5.58301	3.55723e-05
Setdb1	0.624892	5.57958	3.582e-05
Ankrd13c	0.62319	5.5787	3.58577e-05
Zfp385a	-0.766939	5.57528	3.60723e-05
C78283	-2.43414	5.57569	3.60723e-05
Sqstm1	-0.649447	5.5717	3.6336e-05
Bok	0.833718	5.56918	3.65129e-05
Tob1	-0.957578	5.55863	3.73743e-05
Haghl	-1.01447	5.55752	3.74347e-05
Gnl3	0.735023	5.5566	3.7478e-05
Ube2h	-0.807148	5.5557	3.75199e-05
Sms	0.597739	5.55083	3.79069e-05
Tnpo1	0.600786	5.54951	3.79865e-05
Hmga2	0.544663	5.54788	3.80935e-05
Pde7a	0.80912	5.53847	3.8891e-05
Synj2	-0.690379	5.53763	3.8929e-05
Spata13	2.23146	5.53566	3.90689e-05
Cops3	0.604056	5.53234	3.93316e-05
Ptms	-0.554038	5.52877	3.96182e-05
Mark4	-0.714324	5.52173	4.02277e-05
Heatr1	0.644576	5.51941	4.04053e-05
Arhgap17	-0.710578	5.51788	4.05099e-05
Nifk	0.725932	5.51691	4.05623e-05
Cpsf7	0.604609	5.51605	4.06047e-05
D16Ertd472e	-0.702204	5.51325	4.07904e-05
Abl1	-0.608254	5.5134	4.07904e-05
Atg12	-0.74658	5.51243	4.08292e-05
Pabpc4	0.593106	5.51149	4.08787e-05
Dync2li1	-0.845859	5.50003	4.18939e-05
Dync1i2	-0.543039	5.50023	4.18939e-05
Ptprn	0.636461	5.4962	4.22251e-05
Btnl7-ps	-2.05267	5.49461	4.23408e-05
Tesk1	-0.831061	5.49105	4.26487e-05
Dhodh	0.901512	5.49006	4.27068e-05
Tbx3	1.76956	5.48747	4.29222e-05
Elp1	0.595056	5.48676	4.29528e-05
Psmd7	0.593834	5.48233	4.33526e-05
Foxf1	-1.29238	5.48005	4.35405e-05
Phka2	-0.889165	5.47827	4.36494e-05
Slc7a6	0.709941	5.47816	4.36494e-05
Znfx1	-0.734355	5.47514	4.39126e-05
Tmem176a	-1.57561	5.47437	4.39503e-05
Rab38	7.46762	5.47145	4.42057e-05
Klhl26	-0.791159	5.46937	4.4377e-05
Scn9a	-1.30644	5.46695	4.45841e-05
Diaph1	-0.561907	5.46615	4.46245e-05
Tatdn2	0.743668	5.46487	4.47155e-05
Zcchc4	0.744502	5.46372	4.47926e-05
1700025G04Rik	0.762864	5.4624	4.48875e-05
Vwa5a	-0.927669	5.45878	4.52216e-05
Dhx34	-0.889068	5.45716	4.53493e-05
Rtn4rl1	-3.64693	5.44376	4.67272e-05
Rftn2	4.10785	5.44105	4.69769e-05
Urb2	0.776387	5.44052	4.69912e-05
Gart	0.637584	5.43808	4.72122e-05
Chpf2	-0.757275	5.43511	4.74928e-05
Il17rc	-0.872251	5.43447	4.75194e-05
Slc38a1	0.603843	5.4241	4.86242e-05
Fam83g	7.4495	5.42231	4.87798e-05
mt-Nd5	-0.614888	5.41889	4.91214e-05
Phldb2	-0.592489	5.41701	4.92894e-05
Dhrs7	-0.793144	5.41223	4.97892e-05
Crat	-0.700567	5.40711	5.03344e-05
Tex30	0.92314	5.40317	5.07467e-05
Paqr7	-1.05616	5.40104	5.09505e-05
Rnh1	-0.560205	5.39761	5.13082e-05
Utp15	0.653539	5.39666	5.13735e-05
Fbxw9	-1.12244	5.39503	5.15208e-05
Nr2f1	1.02357	5.39377	5.16234e-05
Smyd5	0.629103	5.38784	5.22852e-05
Ostc	0.624862	5.38472	5.26152e-05
Ttc8	-0.8253	5.38175	5.29286e-05
Srsf11	0.575665	5.38134	5.29309e-05
Mre11a	0.593319	5.38029	5.3012e-05
Ern1	-0.602648	5.3788	5.30982e-05
P3h2	1.49569	5.3791	5.30982e-05
Slc39a3	-0.901388	5.37818	5.31264e-05
Nhp2	0.702316	5.37526	5.34374e-05
Ehd1	0.619404	5.37354	5.36006e-05
Macir	0.838283	5.37074	5.38999e-05
Rars	0.567893	5.36844	5.40888e-05
Mfge8	-0.535705	5.36857	5.40888e-05
Impa1	0.668576	5.36421	5.45212e-05
Pknox2	-2.83474	5.36432	5.45212e-05
Hdx	-3.35995	5.36359	5.45508e-05
Armc7	-1.17769	5.35068	5.61463e-05
Prdx6	0.554397	5.34629	5.66669e-05
Ccn5	-5.54116	5.34152	5.72414e-05
Bag3	-0.65698	5.33962	5.7442e-05
Map3k14	-0.987512	5.33155	5.83289e-05
Thoc3	0.661236	5.33152	5.83289e-05
Gls	0.530868	5.33143	5.83289e-05
Sh3glb2	-0.648705	5.33205	5.83289e-05
Cd1d1	2.98873	5.3288	5.86304e-05
Cenpb	-0.5144	5.3259	5.89721e-05
Carhsp1	-0.58964	5.32397	5.91826e-05
Baiap2	-0.561818	5.32246	5.9336e-05
Parva	-0.531531	5.31867	5.98037e-05
Exo1	0.716835	5.31793	5.98532e-05
5730409E04Rik	-0.889875	5.31566	6.01136e-05
Inka2	-1.14522	5.31516	6.01297e-05
Hmgb3	0.734697	5.3147	6.01404e-05
Pi4ka	-0.545397	5.31347	6.02078e-05
Fbxo41	-3.21719	5.31346	6.02078e-05
Map3k20	-0.561752	5.31212	6.034e-05
Cx3cl1	-1.03083	5.30279	6.15781e-05
Ankrd12	-0.713755	5.30225	6.15781e-05
Hnrnpc	0.506054	5.30217	6.15781e-05
Col5a1	-0.678756	5.30044	6.17693e-05
Gstm7	-3.46264	5.29441	6.25784e-05
Ap3d1	-0.520714	5.28063	6.454e-05
Iars	0.677301	5.27928	6.46844e-05
Etv1	-0.796959	5.27702	6.49661e-05
Tmem258	0.723141	5.27467	6.52618e-05
Ndc1	0.655312	5.27005	6.5902e-05
Prrc1	-0.670487	5.26838	6.60984e-05
Tyms	0.644803	5.26645	6.62888e-05
B3gnt3	-0.683377	5.26638	6.62888e-05
Cox8a	0.592479	5.26355	6.66646e-05
mt-Nd4	-0.617298	5.25834	6.74113e-05
Pop1	0.693583	5.25683	6.75413e-05
Zfp639	0.795009	5.25675	6.75413e-05
Patl1	0.599728	5.25412	6.78942e-05
Cd38	-1.15239	5.25188	6.81864e-05
Ccdc74a	-2.1085	5.24742	6.88308e-05
Gm42517	-2.65808	5.24427	6.92725e-05
Pcdh7	0.80126	5.24301	6.94145e-05
Plekhg4	1.54543	5.24154	6.95894e-05
Trim59	0.658939	5.23865	6.99935e-05
Nkain1	1.06145	5.23746	7.01257e-05
Hax1	0.738328	5.23493	7.04755e-05
Lnpep	-0.524491	5.23359	7.06326e-05
Plin2	-0.683122	5.22597	7.18217e-05
Zdhhc6	0.640984	5.22095	7.25952e-05
Serf2	-0.603014	5.21888	7.28176e-05
Ttc30b	-1.19733	5.2189	7.28176e-05
Ldha	0.553061	5.21702	7.30682e-05
Gas5	0.558647	5.21612	7.3158e-05
Dnajb9	-0.84321	5.21294	7.36331e-05
Eml1	-0.59369	5.21129	7.38506e-05
Srr	-1.05119	5.21073	7.38823e-05
Ssbp3	-0.645161	5.21007	7.39326e-05
Ncapd2	0.505635	5.20738	7.43296e-05
Col2a1	-3.59516	5.20693	7.43433e-05
Ap3b2	-2.79415	5.19339	7.66328e-05
Agpat4	-0.78067	5.19291	7.66523e-05
Crebbp	-0.611191	5.19121	7.68768e-05
Ruvbl1	0.641388	5.19091	7.68768e-05
2810025M15Rik	0.764328	5.18706	7.7495e-05
Slc9a9	-1.10636	5.18591	7.76359e-05
Naga	-0.829908	5.18162	7.83413e-05
P2rx4	-1.01087	5.17985	7.85944e-05
Fat1	-0.726851	5.17885	7.87096e-05
Dnmt1	0.510666	5.17773	7.87801e-05
Sf3b2	0.539986	5.17788	7.87801e-05
Ikbke	-1.02551	5.17651	7.89372e-05
Id2	-0.876506	5.17363	7.93954e-05
Hoatz	-2.53693	5.17265	7.95089e-05
Mib2	-0.949325	5.17209	7.95444e-05
Mknk2	-0.603336	5.17139	7.96064e-05
Slc25a45	-1.15297	5.16841	8.0088e-05
Ddx10	0.617053	5.16405	8.08273e-05
Qsox1	-0.647211	5.15316	8.28119e-05
Mrpl15	0.608372	5.1492	8.35016e-05
Aldh2	-0.592184	5.14816	8.36319e-05
Gtpbp10	1.03572	5.14565	8.40463e-05
Gm14681	1.01156	5.14334	8.44245e-05
Cpt1a	-0.585907	5.13776	8.53747e-05
Dnm3os	-0.892441	5.13782	8.53747e-05
Sash1	-0.624332	5.1349	8.58067e-05
Ids	-0.658663	5.13485	8.58067e-05
Tep1	-0.643157	5.13213	8.61318e-05
Slc29a3	-0.894666	5.13214	8.61318e-05
Hexa	-0.673384	5.13245	8.61318e-05
Ssr1	0.501802	5.13144	8.61987e-05
Pus7	0.804407	5.12849	8.67136e-05
Slco4a1	0.808744	5.12562	8.7218e-05
Rcbtb2	-0.700823	5.12337	8.75255e-05
Rtkn2	0.718194	5.12368	8.75255e-05
Nefl	0.798207	5.11896	8.83464e-05
Vat1	-0.650624	5.11668	8.87386e-05
Eef1b2	0.53072	5.11276	8.94698e-05
Nxf1	0.58427	5.10639	9.07172e-05
Slk	0.553367	5.10296	9.13617e-05
Kras	0.584311	5.09246	9.35214e-05
Ppif	0.737866	5.08479	9.51115e-05
Kif15	0.570517	5.08259	9.55151e-05
Ccndbp1	-0.809475	5.06777	9.87503e-05
Usp43	1.20717	5.06615	9.89586e-05
Arf1	0.494155	5.06631	9.89586e-05
Slc23a2	-0.625356	5.06519	9.90968e-05
Mgst3	-0.841043	5.06398	9.92923e-05
Ints12	0.848474	5.06132	9.9822e-05
Map3k2	-0.607492	5.05757	0.000100607
Spin2c	-7.22438	5.05107	0.00010204
Plag1	1.69248	5.05017	0.000102168
Ciapin1	0.673633	5.04263	0.000103873
Tgfb3	-0.769885	5.03882	0.000104704
Rhno1	0.709737	5.03403	0.00010578
Espl1	0.544801	5.03353	0.000105816
Sf1	0.627403	5.03186	0.000106139
Rab18	-0.565648	5.02543	0.000107635
Fes	-1.10317	5.02315	0.000108115
Hspa12b	-0.745813	5.02227	0.000108248
Prune2	-0.691006	5.01565	0.00010982
Atp5md	0.584505	5.0098	0.000111222
Arhgap23	-0.723897	5.00786	0.000111629
Nol7	0.644219	5.00721	0.000111707
Washc1	-0.619883	5.00056	0.00011334
Pcdhb17	-1.51757	4.99588	0.000114477
Tmem183a	0.554539	4.99497	0.000114625
Dhx38	0.704386	4.99285	0.000115093
Snrpa1	0.813294	4.99052	0.000115585
Prmt6	0.876921	4.9903	0.000115585
Dclre1b	0.953973	4.98949	0.000115709
Tceal1	-2.23999	4.98718	0.000116235
Eef1e1	0.782251	4.98683	0.000116235
Prmt5	0.661276	4.98574	0.000116434
Sgpl1	-0.563372	4.97704	0.000118696
Ercc6l	0.613244	4.97615	0.000118846
Msra	-1.17418	4.96877	0.000120785
Ahr	-0.995895	4.96732	0.000121094
Chrnb1	1.10135	4.96261	0.000122317
Cyp1b1	-2.56666	4.96038	0.000122848
Micu1	-0.571807	4.95903	0.000123134
Lrch3	-0.57778	4.95147	0.000125197
Oat	-0.547092	4.94927	0.000125735
Ppa2	0.711176	4.93768	0.000129033
Gbgt1	-4.02098	4.93608	0.000129405
Naaa	-0.806453	4.93331	0.00013013
Wdr75	0.661559	4.92895	0.00013134
Slc35a3	0.669107	4.92584	0.000132078
Cyb5b	0.493851	4.92617	0.000132078
Uqcrfs1	0.565796	4.92469	0.000132325
Plscr3	-0.712353	4.92136	0.000133238
Usp20	-0.733772	4.9209	0.000133274
Pofut2	-0.667117	4.91742	0.000134196
Dnal1	-0.907035	4.91723	0.000134196
Bora	0.68788	4.9155	0.000134623
Vim	-0.519148	4.915	0.000134673
Dip2a	-0.600019	4.91292	0.000135215
Cisd2	0.68491	4.90937	0.00013622
Acad9	0.693666	4.90903	0.00013622
Topbp1	0.523676	4.90193	0.000138356
B3gnt9	-1.19497	4.90146	0.000138399
Arl8a	-0.607766	4.89795	0.000139413
Prokr1	2.31758	4.8919	0.000141258
Ccdc92	1.71484	4.88721	0.000142576
Tmem170b	0.835219	4.88719	0.000142576
Sdk1	4.63522	4.88432	0.000143354
Gm26947	-1.64973	4.88416	0.000143354
Arhgef17	-0.533574	4.88371	0.000143392
B2m	-0.542461	4.87873	0.000144933
Mrto4	0.748654	4.87595	0.000145751
Mms19	0.565741	4.87048	0.000147482
Cbwd1	0.873337	4.86987	0.000147577
Chd1l	0.902443	4.86891	0.000147789
Dhcr7	-0.753454	4.86278	0.000149772
Fam219a	-1.00894	4.86135	0.000150152
Cblb	-0.773456	4.8605	0.000150332
Smarcc1	0.498537	4.85688	0.000151472
Ccbe1	-0.694051	4.85527	0.000151916
Gm20559	-1.92071	4.85242	0.000152802
Pdcd11	0.687162	4.84947	0.000153725
Zfpm2	1.44742	4.84432	0.000155437
Ppip5k2	0.610505	4.84344	0.000155634
Smc5	0.566735	4.84195	0.00015605
Rsu1	-0.572468	4.83071	0.000160019
Rtl5	-4.1453	4.82546	0.00016184
Skp2	0.591003	4.82386	0.000162312
Izumo4	-2.17334	4.82065	0.000163394
Tpi1	0.549897	4.82019	0.000163442
Tbc1d20	-0.553125	4.81891	0.000163709
Fam168a	-0.569475	4.81882	0.000163709
Cacybp	0.550321	4.81202	0.000166165
Hk1	-0.56363	4.80497	0.000168755
Cdk6	0.63859	4.80309	0.00016936
Pdzd8	0.596419	4.793	0.00017321
Trpc4ap	-0.513681	4.78411	0.000176657
Foxm1	0.588907	4.78273	0.000177083
Cenpf	0.497361	4.7812	0.000177573
Snhg3	1.05687	4.78082	0.000177595
Catip	-3.03702	4.77557	0.000179618
Taldo1	-0.529107	4.77062	0.00018154
Vps39	-0.616144	4.76686	0.000182982
Rtl8a	-6.59399	4.76349	0.000184268
Gpcpd1	-0.991865	4.76201	0.000184759
Pde4dip	0.5903	4.75732	0.000186622
Hdac7	-0.559476	4.75667	0.00018676
2310022B05Rik	-0.590529	4.75434	0.000187596
Ypel5	-0.86738	4.75408	0.000187596
Metap1	0.578187	4.75051	0.000189003
Mturn	-1.97499	4.74975	0.00018919
Csad	-1.00229	4.74933	0.000189232
Fgf10	-0.879619	4.74732	0.000189968
Ndfip1	-0.646249	4.74123	0.000192506
Mgrn1	-0.553465	4.74084	0.000192535
Mdm2	-0.534187	4.73706	0.000194072
Chst14	-0.669977	4.73636	0.000194241
Ubxn1	0.550789	4.73065	0.000196664
Pik3cb	0.660826	4.7293	0.000197083
Acer2	5.19182	4.72908	0.000197083
Cert1	0.669523	4.72761	0.000197603
Tk1	0.56153	4.72482	0.000198728
Fam171a1	-0.523684	4.71907	0.000201228
Ifrd2	0.878346	4.71822	0.000201473
Prkdc	-0.60762	4.71721	0.000201792
Chchd4	0.785765	4.71565	0.000202365
Arpp19	0.540263	4.71319	0.000203363
Baz1a	0.748522	4.71229	0.000203636
Ubqln4	0.659709	4.70428	0.000207275
Galnt18	-1.72405	4.70339	0.000207546
Pcyt1a	-0.604952	4.69301	0.000212409
Tmx4	-0.634892	4.69153	0.000212973
Dek	0.485676	4.68919	0.00021381
Rtf2	-0.562037	4.68937	0.00021381
Dapk1	7.0698	4.68297	0.000216734
Cyp26b1	-1.98587	4.67421	0.000220988
Zfp469	-2.43035	4.67368	0.000221094
Klf11	-1.14106	4.6715	0.000222041
Wdr12	0.599726	4.66961	0.000222846
Cyp4f16	-0.772686	4.66917	0.000222906
Fez2	-0.603276	4.66751	0.00022352
Gm14396	-2.34371	4.66734	0.00022352
Oplah	-0.572628	4.66485	0.000224644
Slc43a3	1.14787	4.66147	0.000226167
Atp11b	0.545744	4.66128	0.000226167
Eif4a1	0.494714	4.65849	0.000227454
Lrrc15	-1.45709	4.65359	0.00022987
Plin3	-0.611977	4.64905	0.000232115
Eif3g	0.538359	4.64764	0.000232699
Mybl2	0.661536	4.6417	0.000235733
Tex2	-0.606117	4.64133	0.000235759
Dlat	0.549823	4.63673	0.000238097
Dph3	0.702514	4.6346	0.000239094
Prr13	-0.640029	4.63101	0.000240901
Rgs20	1.69477	4.62998	0.000241302
Rin2	-0.882653	4.62575	0.000243483
Hdgf	0.489497	4.62305	0.000244827
Aldh3a2	-0.614843	4.62101	0.0002458
Snhg14	6.54053	4.61916	0.000246669
Mrpl21	0.696328	4.61696	0.000247744
Pik3c2b	1.80695	4.61625	0.000247968
Ston1	-0.528775	4.61309	0.000249601
Avpi1	0.831167	4.59903	0.000257627
Eaf1	0.608706	4.5942	0.000260322
Sun2	-0.541608	4.59351	0.000260358
Ranbp6	0.87697	4.59357	0.000260358
Mrc2	-0.645819	4.59236	0.000260857
Map1a	0.976239	4.59178	0.000261022
Capn5	-1.31766	4.59117	0.000261197
Exosc9	0.595086	4.58745	0.000263255
Mfhas1	-0.763679	4.58616	0.000263849
Sufu	0.601194	4.58525	0.000264214
Cad	0.54007	4.58128	0.000266348
Vldlr	6.51418	4.58113	0.000266348
Arrdc1	-0.907365	4.57839	0.000267844
Hsd17b11	-0.707512	4.57749	0.000268208
Cbfa2t2	-0.572825	4.57639	0.000268696
Mettl14	0.709853	4.57495	0.000269393
Grtp1	-1.9992	4.56997	0.000272144
Gm10134	-5.10652	4.56992	0.000272144
Mcl1	0.539091	4.56377	0.000275826
Cd63	-0.486072	4.55983	0.000278143
Tbc1d32	-0.73732	4.55681	0.000279884
Shank2	0.873075	4.54728	0.000285891
Sh3bgrl	-0.516175	4.54622	0.000286382
Kiz	-0.820766	4.53785	0.00029175
Flrt2	0.527481	4.53677	0.00029227
Nyap1	-1.18069	4.53395	0.000293965
Exoc6	0.85276	4.52858	0.000297411
Ap1g1	0.516893	4.52606	0.000298928
Mill2	-4.09319	4.52519	0.000299184
Kmt2d	-0.528889	4.52507	0.000299184
Zcchc10	0.929937	4.51814	0.000303787
Foxn3	-0.898329	4.517	0.000303937
Fnbp1l	0.550309	4.51669	0.000303937
Wipf1	-0.513473	4.51674	0.000303937
Gm5611	1.80229	4.5175	0.000303937
Mtrex	0.488492	4.51482	0.000305036
Mybbp1a	0.595874	4.5111	0.000307444
Ncam1	1.14186	4.51053	0.000307629
Twnk	0.713167	4.49937	0.000315141
Eif5b	0.489619	4.49871	0.000315141
Saraf	-0.588768	4.49963	0.000315141
Cdk19	-0.59998	4.49853	0.000315141
Acap2	-0.539446	4.49884	0.000315141
Adgra3	0.707339	4.4953	0.000317056
Prkar2a	0.55135	4.49529	0.000317056
Rbis	0.758601	4.49494	0.000317093
Ppat	0.599185	4.49259	0.000318416
5830417I10Rik	0.704312	4.49252	0.000318416
U2surp	0.491379	4.4892	0.000320637
Ltbp4	-0.612618	4.48851	0.000320921
H6pd	-0.563242	4.48768	0.000321312
Snap29	-0.662161	4.48695	0.000321575
Pip4k2c	-0.569384	4.48672	0.000321575
Fut4	1.33898	4.48179	0.000325018
Pus10	0.69086	4.47896	0.000326915
Cwf19l1	0.72919	4.47498	0.000329696
Btbd3	-0.693672	4.47455	0.000329793
Usp54	0.813619	4.47138	0.000331978
Rusc2	-0.782978	4.46713	0.000335015
Trim26	-0.566874	4.46661	0.000335079
Rab31	-0.498267	4.46644	0.000335079
Prob1	-1.4665	4.46443	0.000336398
Bdnf	-0.711848	4.46318	0.000337134
Hacd4	-1.75933	4.46208	0.000337762
Spryd3	-0.644064	4.46152	0.000337964
F2rl1	0.831515	4.46059	0.000338449
Atraid	-0.770771	4.4574	0.000340477
Nckap1l	1.732	4.45746	0.000340477
Gfm1	0.593983	4.45684	0.000340681
Sh3bp5	-0.555925	4.45279	0.000343638
Rrp15	0.632893	4.45124	0.000343915
Xpo4	0.60999	4.45168	0.000343915
Wdsub1	-0.871096	4.45142	0.000343915
Leprot	-0.628076	4.45143	0.000343915
Irag1	-3.02092	4.44788	0.000346352
Ctsb	-0.469103	4.44209	0.000350761
Pkig	-0.730413	4.43809	0.000353761
Nucb1	-0.501558	4.43713	0.000354302
Haus3	0.728202	4.43555	0.00035535
Ddit3	-1.37001	4.43368	0.000356639
Supt16	0.476581	4.43225	0.00035757
Hhip	1.36217	4.43194	0.00035758
Mettl7a1	-1.19617	4.43117	0.000357975
Arhgdib	1.89841	4.42851	0.000359929
Mrps30	0.613046	4.42683	0.000361073
Uck2	0.551482	4.42539	0.000362026
Imp4	0.597802	4.42363	0.000363252
Edem1	0.539431	4.41931	0.000366632
Selenon	-0.581636	4.41729	0.000368097
Phtf2	0.987792	4.41483	0.000369929
Eif3a	0.51814	4.41251	0.000371666
Grb14	2.57295	4.40723	0.000375954
Ilrun	-0.47746	4.40339	0.000379038
Sec14l1	-0.555048	4.40155	0.000380386
Plscr1	0.649403	4.39812	0.000383143
Bbx	-0.541056	4.39713	0.000383762
Abhd2	-0.577043	4.39352	0.000386703
Tiam2	-0.52108	4.38968	0.000389608
Tgfa	3.17452	4.3899	0.000389608
Dagla	1.85299	4.38609	0.000392574
Eps8l1	-1.37942	4.38355	0.000394177
Camkk1	-0.761152	4.38331	0.000394177
Mrps22	0.712467	4.38315	0.000394177
Dennd4c	-0.58782	4.38388	0.000394177
Kpnb1	0.495328	4.3764	0.000400087
Inpp5k	-0.711952	4.37385	0.000401847
Gaa	-0.518579	4.37362	0.000401847
Gm10451	-0.936469	4.37384	0.000401847
Aifm2	-0.870055	4.36722	0.000407533
Erlin1	0.61141	4.36671	0.000407738
Pxdc1	0.665956	4.36146	0.000412428
Ogdhl	-0.603659	4.36031	0.000413245
Snx15	-0.720467	4.35995	0.000413311
Rabep2	-0.85257	4.35886	0.000414073
Arap3	0.678242	4.35849	0.000414144
Klf3	-0.669995	4.35742	0.000414893
Ggta1	-0.501436	4.35586	0.000416107
Plxna1	-0.491201	4.35527	0.000416392
Steap2	-0.472527	4.35424	0.000417102
Tex10	0.562487	4.35124	0.000419718
Adh5	0.518475	4.34718	0.000423377
Sart1	0.552772	4.34384	0.000426367
Sntb2	-0.580068	4.33189	0.00043797
Ran	0.481843	4.33	0.000439579
Rc3h2	-0.563888	4.32762	0.000441707
Agpat2	-0.613786	4.32467	0.000444124
Rspry1	0.759584	4.32485	0.000444124
Dner	-2.58044	4.31955	0.000449102
Stx7	-0.721183	4.31573	0.000452766
Xrcc6	0.531979	4.31446	0.000453789
Fgd3	-1.51341	4.31263	0.000455411
Snhg8	0.985094	4.30951	0.000458384
Tnfrsf21	1.90489	4.30524	0.000462612
Hectd2	6.85223	4.30319	0.000464498
Cuedc2	0.539924	4.30011	0.000467187
Mrpl47	0.73196	4.30031	0.000467187
Crtc2	0.589045	4.29654	0.000470733
Bach1	-0.571607	4.29582	0.000471198
Ppp3cb	0.512688	4.29265	0.00047434
Tceal9	-0.609631	4.29209	0.000474636
Ybx3	0.474191	4.29176	0.000474691
Clasp2	0.577221	4.282	0.000485158
C1qtnf1	-1.16374	4.2782	0.000489102
Bbc3	-1.22519	4.26983	0.000498293
Fignl1	0.548772	4.26883	0.00049912
Gpr146	-1.55717	4.26643	0.000501553
Synpo2	-1.25366	4.2656	0.000502189
Slpi	-4.40526	4.26457	0.000503045
Wbp11	0.49591	4.26424	0.000503102
Acp2	-0.587702	4.26072	0.00050654
Cbr2	-4.02926	4.26081	0.00050654
Wdhd1	0.541618	4.25972	0.000507372
Plekhm3	-0.711393	4.2583	0.0005087
Sdhd	0.478835	4.2557	0.000511426
Gm4366	0.745479	4.25294	0.000514349
Cox15	0.622217	4.25083	0.000516522
Ifi35	-0.839677	4.24816	0.000519078
Rufy1	0.68066	4.24812	0.000519078
Tcp11l2	-2.54904	4.24381	0.000523911
Nphp1	-0.674969	4.24208	0.00052566
Rabgap1	-0.556202	4.23984	0.00052804
Ttf2	0.61416	4.23494	0.000533682
Rnasel	-1.04253	4.23249	0.000536357
Creb1	0.515869	4.23026	0.000538776
Rhox2d	0.632589	4.22838	0.000540755
Nid1	-0.433507	4.22447	0.000545304
Agap1	-0.593463	4.22148	0.000548709
Rab32	-1.28683	4.22023	0.000549942
Rel	1.34409	4.21824	0.000552112
CAAA01147332.1	-2.0557	4.21794	0.000552129
Mrpl16	0.750846	4.2171	0.000552848
Hspd1-ps3	0.996982	4.2133	0.000557344
Zkscan17	0.544572	4.21226	0.000558319
Grip1	2.6128	4.20867	0.000562423
Mrpl12	0.591762	4.20852	0.000562423
Sc5d	-0.578291	4.20471	0.000567027
Mob3c	-0.976706	4.20372	0.000567951
Hnrnph1	0.470613	4.20027	0.000570642
Exoc3l2	-2.56829	4.20073	0.000570642
Rpl14	0.436504	4.20091	0.000570642
Abcd1	-0.851346	4.20003	0.000570642
Smc4	0.463843	4.20066	0.000570642
Haspin	0.710832	4.2	0.000570642
Chn1	2.16711	4.19515	0.000576684
Gga2	-0.596183	4.1932	0.000578907
Txnip	-2.03442	4.18926	0.000583814
Ostm1	-0.620056	4.18833	0.000584685
Asah1	-0.494213	4.18699	0.000585444
Spsb2	-1.10118	4.18694	0.000585444
Abce1	0.59317	4.18717	0.000585444
Dctpp1	0.723294	4.18584	0.000586562
Polr3g	0.625471	4.182	0.00059139
Cdk2ap2	-0.594999	4.18088	0.000592525
Cited1	-6.2328	4.18062	0.000592525
Tbx18	6.78044	4.17938	0.000593844
Lratd2	3.53923	4.17735	0.000596247
Adcyap1r1	-0.534408	4.17567	0.000598176
Tdg	0.643391	4.17464	0.00059922
Tcof1	0.607988	4.17165	0.00060298
Cul3	0.466181	4.16995	0.000604431
Rassf3	-0.561233	4.17007	0.000604431
Hvcn1	-2.82899	4.16978	0.000604431
Slc7a6os	0.773137	4.16275	0.000613906
Trim7	-1.57249	4.16212	0.000614412
Mrpl42	0.551946	4.16039	0.000616087
Thbd	-1.12061	4.16066	0.000616087
Itgav	-0.474802	4.15989	0.000616407
Atg13	-0.655738	4.15798	0.000618669
Rpl9	0.45128	4.15775	0.000618669
Ank	-0.513473	4.1553	0.000621785
Rps27a	0.449746	4.15482	0.000622075
Galk2	-0.57185	4.15152	0.000626428
Fdft1	-0.681599	4.15107	0.000626569
Cd109	-0.579926	4.15088	0.000626569
Ulk2	-0.680388	4.14997	0.000627492
Syngap1	-0.676798	4.14761	0.000630517
Sema3e	-0.575633	4.14474	0.000634295
Mrps25	0.685009	4.14403	0.000634937
Eftud2	0.450542	4.1434	0.000635471
Wdr81	-0.570677	4.13261	0.000651044
Vps26a	-0.503068	4.13234	0.00065105
Pin1	0.572603	4.12729	0.000658242
Fbh1	-0.559439	4.12538	0.000660739
Timm8b	0.736187	4.12414	0.000661911
Ubald1	-0.611788	4.12407	0.000661911
Tardbp	0.521584	4.12083	0.000666458
Glis2	-0.629529	4.11922	0.00066816
Nkx2-2os	-2.58004	4.11918	0.00066816
Psma4	0.521915	4.11863	0.000668586
Aurkb	0.491464	4.11636	0.000671677
Klhl23	0.839476	4.11098	0.000679636
Scrn3	-0.71771	4.11062	0.000679776
Pbk	0.533169	4.10909	0.000681752
Kantr	-1.09432	4.10557	0.000686878
Casp1	-2.84795	4.10299	0.000690323
Isl1	6.21553	4.10286	0.000690323
Btbd19	-0.901292	4.1025	0.000690468
Zbtb7a	-0.521798	4.0986	0.000696257
Ldlrad4	-1.66853	4.0952	0.000701306
Gcnt2	0.784453	4.09284	0.000704696
Trnt1	0.577339	4.09132	0.000706731
Dynlt2b	-0.917682	4.08946	0.000709314
Ncoa3	-0.499539	4.08897	0.000709682
Pa2g4	0.547251	4.08795	0.000710915
Rfc5	0.618208	4.08763	0.000711002
Msmo1	-0.717917	4.08647	0.000712464
Prcc	0.572595	4.08619	0.000712486
Slc2a3	0.951728	4.08497	0.000714048
Trafd1	-0.872075	4.08167	0.000719065
Xpo1	0.477052	4.07957	0.000721217
Oxnad1	0.721903	4.07962	0.000721217
Mtf2	0.621569	4.07964	0.000721217
Plat	-0.701804	4.07779	0.000723737
Tspan3	0.54865	4.07381	0.000729958
Psme4	0.459628	4.07259	0.000731565
Ppa1	0.578037	4.07006	0.00073538
Hsd17b7	-0.775901	4.06938	0.000736083
Slf1	0.688648	4.06826	0.000737538
Cux1	-0.464405	4.067	0.000739229
Fbxw5	-0.574286	4.06671	0.000739286
Top2a	0.439023	4.06419	0.000741414
Il6st	-0.473193	4.06491	0.000741414
Gatm	0.518091	4.06468	0.000741414
Abtb1	-1.06911	4.06437	0.000741414
Rnf7	0.547839	4.06414	0.000741414
Ginm1	-0.713053	4.06166	0.000745206
Tuft1	-1.08628	4.05964	0.00074823
Sertad3	-1.21189	4.05645	0.000753281
Lpin1	-1.58631	4.05313	0.000758605
Stag1	0.489828	4.05141	0.000761154
Pnck	6.17781	4.05042	0.000762424
Klf4	-1.22441	4.04801	0.00076602
F2r	-0.462311	4.04785	0.00076602
Espnl	-1.52583	4.04723	0.000766658
Parp9	-1.01846	4.04601	0.00076835
Atf5	-0.70167	4.045	0.000769669
Antxr1	-0.807932	4.04174	0.000775002
Neu1	-0.787132	4.03984	0.000777932
Fgf1	-1.98535	4.03691	0.000782735
Irf7	-3.53928	4.03515	0.00078497
Calml4	-2.6339	4.0352	0.00078497
D030056L22Rik	0.629726	4.0337	0.000786614
Ythdf3	0.496145	4.03346	0.000786614
Wincr1	1.74892	4.03396	0.000786614
Zfand6	-0.591556	4.0324	0.000788057
Anxa11	-0.54891	4.03065	0.000790766
Zfp131	0.571141	4.02643	0.000798009
Mitf	1.19505	4.02578	0.000798736
Nrg2	2.29392	4.02529	0.00079915
Zcchc24	-0.469174	4.02501	0.000799183
Bzw2	0.485122	4.02424	0.000800124
Tango2	-0.889032	4.02184	0.000804087
Nfatc3	0.483986	4.0215	0.000804234
Tars2	0.706305	4.0205	0.000805601
Pcsk6	-1.20987	4.0176	0.000810519
Rad18	0.595098	4.0155	0.000813958
Itga2b	-1.72062	4.01487	0.000814497
Echdc3	-0.828951	4.0147	0.000814497
Tspan5	-0.622437	4.0113	0.000820416
Tes	0.458588	4.00862	0.000824989
Cgref1	3.03823	4.00739	0.000826844
Wdfy2	-0.618315	4.00696	0.000827178
Gpr149	0.781039	4.00593	0.000828644
Tango6	0.727816	4.00294	0.000833865
Copg2	-0.552081	4.00249	0.000834241
Ccng2	-0.876041	4.00196	0.000834776
Ralgds	-0.810487	4.00152	0.000835125
Trmt13	1.13602	4.00118	0.00083527
Lrp12	-0.677483	4.0005	0.000836098
Maml2	-0.936767	3.99989	0.00083678
2510009E07Rik	-1.17517	3.99902	0.000837964
Egfl7	-0.912558	3.99873	0.00083802
Pik3r5	-1.59526	3.99826	0.000838435
Abcd3	0.573418	3.9978	0.000838822
Hrob	0.643561	3.9965	0.000840848
Pcdhb16	-1.67615	3.99447	0.000844287
Frs2	-0.499619	3.99352	0.000845633
Stoml1	-0.873279	3.99135	0.000849374
Baalc	1.35344	3.99069	0.000850173
Ctns	-0.927011	3.98932	0.000852351
Bax	-0.553133	3.98825	0.000853957
Rbm28	0.483119	3.98601	0.000857863
Kdm6a	-0.626639	3.98534	0.000858688
Smox	-0.559192	3.98094	0.000866035
Ednra	-1.71928	3.98088	0.000866035
Ifi204	-1.17168	3.98093	0.000866035
Trim27	0.543043	3.98054	0.000866206
Arfgap3	-0.669662	3.98022	0.000866337
Vdac1	0.442995	3.97905	0.000868163
Mob3a	-0.618085	3.97498	0.000875322
Ccdc3	3.64386	3.97507	0.000875322
Fam83h	-1.32264	3.97228	0.000880267
Hid1	-1.28948	3.97172	0.000880881
Cfap410	-0.839489	3.96835	0.000887227
Hmcn2	-3.33341	3.96772	0.000887994
Mettl16	0.591529	3.96628	0.000890419
Erh	0.486175	3.96169	0.000899358
Maged1	-0.47871	3.96118	0.000899905
Eml3	0.557829	3.96049	0.000900805
Cdv3	0.444837	3.96012	0.000901058
Drosha	0.469722	3.95861	0.000903658
Rsl24d1	0.617706	3.95774	0.000904945
Tirap	0.629738	3.95469	0.000910803
Gclc	-0.591211	3.94614	0.000928375
Clic1	-0.443185	3.94577	0.000928636
Orc2	0.556	3.94545	0.000928785
Mrtfa	-0.519836	3.94345	0.000932525
Ints7	0.499541	3.94289	0.00093319
Poglut3	-0.595689	3.93996	0.000938956
Tsr1	0.630796	3.93767	0.000943376
Cyth3	-0.518832	3.93622	0.000945984
Mogs	0.458182	3.93542	0.000947197
Eloc	0.509179	3.93051	0.000957396
Naa25	0.564118	3.92741	0.000963701
Acpp	2.7381	3.92322	0.000972498
Stub1	-0.478529	3.9226	0.000973324
Dlg1	-0.466647	3.92027	0.000977838
Lrp4	2.11494	3.91984	0.000977838
Ciao2a	0.559266	3.92008	0.000977838
Cxadr	2.4105	3.91944	0.000978176
Lhfpl2	-0.777013	3.91908	0.000978434
Bmp1	-0.474806	3.91857	0.000978934
Tmem106b	-0.597733	3.91832	0.000978934
Rrs1	0.640336	3.91811	0.000978934
Hsp90aa1	0.526713	3.91174	0.000992837
Rab11fip3	-0.58264	3.91049	0.000995109
Dcaf1	0.48786	3.91021	0.000995188
Ppp1ca	0.431858	3.90855	0.000998443
Sdc4	-0.523805	3.90751	0.00100025
Diaph3	0.486146	3.90613	0.00100287
Tm9sf3	0.432257	3.90494	0.00100503
Ahcyl1	0.435245	3.90309	0.00100877
Hint1	0.467993	3.90111	0.00101278
Mr1	-0.93815	3.89536	0.00102514
Cbarp	-0.959937	3.89535	0.00102514
Eif2s3x	0.504754	3.89307	0.00102996
Iqsec2	-0.884429	3.89011	0.00103641
Slc35g1	0.545858	3.88986	0.00103641
Ccdc43	0.583702	3.88951	0.00103666
Pcdhgc3	-0.490805	3.88841	0.00103871
Dnajc10	-0.481019	3.88762	0.00104001
Pdcl	-0.551188	3.88536	0.00104426
Spdl1	0.602521	3.8856	0.00104426
Ahctf1	0.49141	3.88459	0.00104551
Dnajc1	-0.685694	3.87868	0.00105924
Fam50a	-0.710665	3.87769	0.00106105
Ssx2ip	0.627982	3.87237	0.00107354
Ddx28	0.797367	3.87171	0.00107454
Aqp1	-1.68663	3.86969	0.00107895
Arid5b	-0.587557	3.86759	0.00108356
Dmxl2	1.82928	3.8655	0.00108819
Tmem87b	-0.636136	3.86466	0.00108968
Cluh	0.504084	3.85952	0.00110203
Dera	0.71338	3.85806	0.00110448
Gm7694	-6.5553	3.85813	0.00110448
Aff1	-0.522169	3.85637	0.00110817
Neto2	3.39364	3.85521	0.00111053
C1galt1	0.518131	3.85381	0.00111347
Ermp1	0.552522	3.85026	0.00112198
Cbx1	0.584362	3.84997	0.00112211
Dtx3l	-0.819495	3.84954	0.00112259
Bcl6	-0.901973	3.84833	0.00112508
4930579G24Rik	0.704765	3.84727	0.0011272
Inpp5e	-0.586728	3.84553	0.00113095
Mindy4	-0.881034	3.84534	0.00113095
Ecm1	-0.998049	3.84292	0.00113604
Tmem205	-0.99468	3.84267	0.00113604
Tspan6	-4.56962	3.84267	0.00113604
Smarcc2	-0.475457	3.83935	0.00114412
Tmem50a	-0.597035	3.83871	0.00114479
Morn2	-1.44603	3.83861	0.00114479
Sertad4	-0.599948	3.83815	0.00114536
Dctn4	-0.483576	3.8355	0.00115173
Efcab8	-2.61455	3.83192	0.00116061
Tspan8	6.58952	3.83113	0.00116209
Pitrm1	0.437958	3.82862	0.00116815
Tbrg4	0.699455	3.82835	0.00116823
Zpr1	0.520776	3.82716	0.0011708
Mtap	0.475668	3.82691	0.00117082
Tmc6	-0.790478	3.82657	0.00117109
Large1	-0.50472	3.82593	0.00117217
Klra2	-2.20627	3.82218	0.00118167
Selenoi	0.545092	3.82159	0.00118263
Atp5g1	0.49182	3.81849	0.00119044
Gm5421	-1.65047	3.81686	0.00119425
Ttc17	-0.567458	3.81546	0.00119744
Coq9	0.662819	3.81482	0.00119854
Nup153	0.47104	3.81375	0.00120084
Tnpo3	0.433526	3.81172	0.00120552
Tmem119	-0.955993	3.81158	0.00120552
Dph5	0.863046	3.81106	0.0012063
Edc3	0.601188	3.80993	0.00120878
Naa40	0.570958	3.8064	0.00121798
Castor2	-0.51171	3.80539	0.00121916
Minpp1	0.607124	3.80549	0.00121916
Exd1	-1.88601	3.80526	0.00121916
Timp2	-0.438337	3.80238	0.00122659
Tab2	-0.447743	3.80096	0.00122994
Alyref	0.48606	3.79834	0.00123671
Trim24	-0.546453	3.79746	0.00123855
St6gal1	-0.523405	3.79691	0.00123942
Inpp5a	-0.770926	3.79502	0.00124346
Fam13c	-1.441	3.79525	0.00124346
Ctnnd1	-0.572032	3.79422	0.00124508
R3hdm4	-0.560875	3.79023	0.00125588
Cd164	-0.470071	3.7893	0.00125732
Ifi30	-0.571503	3.78922	0.00125732
Osbpl1a	-0.615978	3.78902	0.00125732
Ccdc28a	-1.47749	3.78876	0.0012574
Fgf7	-0.646891	3.78756	0.00126017
Car12	3.02075	3.78389	0.00127017
Mavs	-0.545523	3.78334	0.0012711
Marchf1	-1.14686	3.78249	0.00127288
Ckb	-1.07356	3.78042	0.0012769
Prmt2	-0.61479	3.78081	0.0012769
Ubr1	-0.572627	3.78058	0.0012769
Lap3	0.497791	3.77981	0.00127798
Trim3	-0.592192	3.77522	0.00129087
Adgrl2	6.43662	3.7749	0.00129113
Mapk3	-0.534948	3.77348	0.00129463
Lonp2	-0.514901	3.76982	0.00130488
Mospd2	-0.662343	3.76931	0.00130572
Phf19	0.625194	3.76324	0.00132338
Sh2b3	0.511683	3.76179	0.00132708
Spon2	-5.95486	3.75651	0.0013426
5830444B04Rik	-1.1297	3.75488	0.0013469
Mtus1	-2.62593	3.75458	0.00134712
Anp32b	0.443205	3.75434	0.00134713
Sesn3	-1.1099	3.75339	0.00134934
Tmem45a	6.53462	3.75276	0.00135058
D630045J12Rik	-0.55071	3.75239	0.00135101
Nqo1	-2.15111	3.75214	0.00135105
Clba1	-1.10186	3.75031	0.00135604
Cask	0.960619	3.74755	0.00136392
Ankrd1	1.58623	3.7466	0.00136619
Gm5525	0.921266	3.74589	0.00136769
Wdr35	-0.511144	3.74547	0.00136826
Ankrd49	0.669939	3.74384	0.00137269
Ppfia3	-1.42787	3.74309	0.0013743
Add3	5.82354	3.7326	0.00140715
Ptprs	-0.475954	3.73187	0.00140877
AC160336.1	-4.12702	3.73139	0.00140957
Ecsit	0.726171	3.72892	0.00141686
Foxc1	-0.95476	3.72849	0.00141749
Eif2b1	0.576172	3.72666	0.00142272
1700037H04Rik	-0.545222	3.72564	0.00142531
Kars	0.511168	3.72341	0.00143188
Larp7	0.622905	3.72239	0.00143446
Chchd1	0.626645	3.7217	0.00143599
Coq8b	-1.01013	3.72027	0.00143996
Bnc1	0.669994	3.71543	0.00145533
Nom1	0.567845	3.70864	0.00147745
Farsb	0.540374	3.7077	0.00147959
Slc22a23	-0.621014	3.70732	0.00147959
Tbc1d17	-0.61999	3.70734	0.00147959
Slc41a3	-1.47254	3.70277	0.00149435
Naa16	0.644916	3.70049	0.00150145
Papss1	0.438359	3.69881	0.00150646
Yae1d1	0.784627	3.69794	0.00150868
Uqcrq	0.553871	3.69558	0.00151609
Tmbim6	-0.420518	3.69173	0.00152878
Mmp13	-1.72529	3.69146	0.0015289
Stxbp2	-0.635153	3.68952	0.00153494
Ak6	0.776235	3.68821	0.00153876
Atg16l2	-0.912887	3.68769	0.00153978
E2f5	0.95159	3.68675	0.0015423
Alkbh8	0.624876	3.68384	0.00155188
Arid1b	-0.481489	3.68331	0.00155294
Prl2c3	-2.11586	3.68305	0.00155306
Gtf2h2	0.616845	3.68173	0.00155694
Cnot9	0.455801	3.67931	0.001564
Cavin3	-0.526543	3.67939	0.001564
Ech1	-0.581162	3.67768	0.00156907
Ctps2	-0.568672	3.67665	0.00157194
Raly	-0.448346	3.67591	0.00157381
Noa1	0.687142	3.67447	0.00157818
Nol11	0.529581	3.67134	0.00158878
Rrp1b	0.675255	3.67009	0.00159251
Wasf3	6.50298	3.66965	0.00159329
Ksr1	-0.639028	3.66876	0.00159572
Dlgap4	-0.592273	3.66828	0.00159666
Rab5a	-0.537234	3.6676	0.00159783
4930511M06Rik	-0.984138	3.6675	0.00159783
Itgb3	-1.55807	3.66693	0.00159911
Gpr85	-1.14911	3.6656	0.00160317
Timm23	0.548782	3.66536	0.0016032
Lsm8	0.537191	3.66268	0.0016123
Klhl24	-1.70638	3.66055	0.00161936
Rnf146	-0.576784	3.6596	0.00162207
Zfp52	0.643254	3.65891	0.00162378
Gm32742	-6.44099	3.65683	0.00163073
Scara3	-0.527524	3.65647	0.00163122
Lcor	0.592622	3.65598	0.00163221
Ppm1h	-1.04565	3.6528	0.00164337
Stx2	-0.546309	3.65125	0.00164836
Senp3	0.466149	3.64749	0.00166183
Arsk	-0.776607	3.64631	0.0016655
Nt5dc1	-0.647877	3.64572	0.0016669
Zfp941	-1.15208	3.64448	0.00167079
Tmem230	-0.739596	3.64362	0.00167324
Zer1	-0.638115	3.64307	0.00167449
H2bc4	-0.932703	3.63243	0.00171513
Txlnb	-1.61498	3.63117	0.00171923
Apobec3	-0.622727	3.63089	0.00171943
Ddb1	0.388508	3.62942	0.00172437
Mynn	0.651069	3.62506	0.00174084
Tpp2	0.427623	3.62347	0.00174635
Wwc1	0.68148	3.62278	0.00174819
Slc2a6	-3.7532	3.62117	0.00175379
Pcdhb14	-2.71644	3.62059	0.00175522
Eprs	0.412466	3.61823	0.00176329
Zbtb43	-0.642238	3.61815	0.00176329
Ppp2r2a	0.465541	3.61701	0.00176702
Slc4a11	-0.953382	3.61518	0.00177355
Ndrg2	0.791969	3.61439	0.00177587
Zfp81	-0.593748	3.61381	0.00177705
Bdp1	0.557692	3.61365	0.00177705
Cep57	0.540221	3.6116	0.00178457
Cd82	-1.55919	3.60986	0.00178954
Aim2	-0.707218	3.61012	0.00178954
Zfp280d	0.579253	3.60972	0.00178954
Clk2	0.657423	3.60861	0.0017932
Ptgs1	-0.434254	3.60811	0.00179361
Apcdd1	0.495961	3.60806	0.00179361
Decr2	-0.765969	3.60079	0.00182298
2610008E11Rik	-0.797583	3.60043	0.00182354
Cenpv	0.603952	3.59908	0.00182828
Mapre2	-0.4639	3.59496	0.00184475
Ddx50	-0.491607	3.59307	0.00185186
Clip2	-0.50709	3.59152	0.00185752
Dtx4	0.748599	3.59103	0.00185867
Aff4	0.429598	3.59022	0.00186117
Atad5	0.556264	3.5887	0.00186677
Kifbp	-0.582661	3.58785	0.00186947
Kctd2	-0.647494	3.58651	0.00187426
5031439G07Rik	-0.455902	3.58618	0.00187475
Cnpy3	-0.544124	3.58515	0.00187821
Wdyhv1	-0.942218	3.58489	0.00187842
Abhd17c	-0.53673	3.58435	0.00187976
Golm1	0.533262	3.57823	0.00190495
Nup54	0.524103	3.57813	0.00190495
Atxn7l1	-0.621646	3.57639	0.00191164
Sqle	-0.619578	3.57554	0.00191442
Syne1	-0.446939	3.57479	0.00191674
Gm8186	0.772524	3.57302	0.00192357
Lemd2	-0.499969	3.57134	0.00193004
Il1rap	0.670773	3.57096	0.00193076
Nfkb1	0.522122	3.56886	0.00193913
Idua	-1.09016	3.56837	0.00194033
Ccdc137	0.746668	3.5678	0.00194193
Rfwd3	0.435068	3.56282	0.00196328
Pigh	-0.659243	3.56133	0.00196904
Dpysl2	-0.624914	3.56053	0.00197168
Nf2	0.495841	3.55978	0.00197411
Syne2	-0.439026	3.55728	0.00198451
Zfp697	1.1351	3.55281	0.002004
Tor3a	-0.799655	3.5515	0.00200905
Jtb	0.729233	3.5504	0.00201314
Hcfc1r1	-0.783369	3.54982	0.00201479
Chmp1b	-0.582119	3.54798	0.00202233
Lsm5	0.626122	3.54506	0.00203497
Prelid1	0.415754	3.54457	0.00203621
Osbp	0.468464	3.54223	0.00204621
Ndufv1	0.447991	3.54149	0.00204863
Serinc3	-1.31333	3.53941	0.00205649
Dusp9	1.25196	3.53939	0.00205649
Dhx33	0.579974	3.53308	0.00208556
Atic	0.486164	3.532	0.00208972
Ddrgk1	-0.537378	3.52878	0.00210421
H2-D1	-0.424063	3.52836	0.00210519
Chd6	-0.450431	3.52465	0.00212219
Cox5a	0.50569	3.52194	0.00213439
Ankrd50	0.508268	3.52075	0.00213918
Gnai3	0.426904	3.52022	0.00214071
Mthfr	-0.690671	3.51664	0.00215736
[truncated: 1,856 more rows]

## Sheet: Table3
Supplemental Table 3. Dysregulated genes between WT or FIH-KO LLC cells in hypoxia.
Gene	Log2FC	Log10Pval	AdjPval
Amot	-5.10958	79.0521	1.20625e-75
Gm2115	-3.57503	62.2214	4.0845e-59
Wnt7b	3.45644	61.9055	5.63479e-59
Col4a5	-6.55263	60.3512	1.51461e-57
Armcx2	-3.73763	57.9126	3.32602e-55
Il1rl1	-2.43379	53.9745	2.40398e-51
Col6a1	-3.15118	51.8127	2.99023e-49
Col12a1	-3.91078	47.7543	2.99323e-45
Flt1	3.73933	44.2149	9.21253e-42
C1s1	-3.7449	43.8094	2.10909e-41
Maged2	-4.75312	43.4366	4.52422e-41
Ly6a	-3.5125	42.48	3.75312e-40
Xdh	-2.47797	41.9575	1.15368e-39
Uap1l1	-2.16547	40.0902	7.89284e-38
Pcdh19	-3.6613	39.7929	1.46069e-37
Mylk	-2.67838	35.4154	3.26593e-33
Masp1	-2.1303	34.1297	5.93444e-32
Lgals9	-3.53076	32.9232	9.01732e-31
Ly6c1	-2.74942	30.7163	1.37546e-28
Thbs1	-3.19907	30.2204	4.09316e-28
Man1a	1.99605	29.7886	1.05372e-27
Pltp	-2.6001	29.7348	1.13835e-27
Acsl6	2.92744	29.548	1.67438e-27
Dtna	3.58144	29.4945	1.8149e-27
4930447F24Rik	-2.29711	29.462	1.87772e-27
Dppa4	-5.64951	28.7769	8.74396e-27
Ephx1	-2.72182	28.5212	1.51689e-26
Glis3	4.88063	26.826	7.24998e-25
Thbs2	-1.92592	26.6993	9.37275e-25
Ak1	-2.31535	26.3853	1.86693e-24
Gsn	-1.77278	25.8083	6.82108e-24
Aff2	-4.03837	25.057	3.72705e-23
Crmp1	2.37884	25.0204	3.93173e-23
Dnmbp	4.72423	24.9995	4.00436e-23
Fcgrt	-2.70034	24.8963	4.91074e-23
Zfp57	3.01942	24.8861	4.91074e-23
Cp	-2.02959	24.7182	7.03218e-23
Rnf150	-4.56002	24.6795	7.48602e-23
Cndp2	-1.87232	24.0695	2.97155e-22
Clip3	6.03513	23.7823	5.47622e-22
Rnf128	-4.38061	23.7896	5.47622e-22
Tmem132a	3.74061	23.7068	6.36016e-22
Morc4	3.4808	23.4147	1.21734e-21
Lynx1	-4.79799	23.338	1.41948e-21
Dagla	1.90959	22.5014	9.5267e-21
Nacc2	-2.13515	22.3218	1.40912e-20
Adgrl2	6.16556	22.2783	1.5245e-20
Emilin1	-1.63951	22.061	2.46227e-20
Lgals3bp	-2.4934	21.7472	4.96803e-20
Serpinb9	-2.39062	21.7146	5.24715e-20
Fam110c	2.4611	21.5752	7.09245e-20
Myo1b	2.49914	21.5607	7.19137e-20
Plcl2	2.64729	21.0438	2.3201e-19
Sema3f	-2.75768	21.0298	2.3514e-19
Vegfd	-2.17648	20.4636	8.50336e-19
Lrp2	2.61641	20.4115	9.41547e-19
Crybg1	-2.1852	20.3268	1.12421e-18
Ank2	5.67711	20.1718	1.57875e-18
Ces2g	-4.75494	20.0089	2.25837e-18
Ppid	1.54517	19.9154	2.75406e-18
Mmp19	-2.09466	19.0233	2.11296e-17
St3gal1	-1.48592	18.7622	3.79248e-17
Gls2	2.28275	18.278	1.13825e-16
Scara5	-2.16175	18.2026	1.3328e-16
Fam43a	-2.61974	18.0225	1.98688e-16
Sh2d5	1.99773	17.982	2.14773e-16
Slc7a3	2.61633	17.5302	5.98828e-16
Olfm1	-1.52291	17.5013	6.30549e-16
Nrp1	-1.87863	17.4853	6.44698e-16
Rbp4	1.98937	17.3563	8.55311e-16
Ky	-3.01142	17.3332	8.89405e-16
Pwwp3b	-3.47115	17.313	9.18691e-16
Magee1	-4.41111	17.279	9.79951e-16
Tmem47	-3.29094	17.0239	1.73933e-15
Ptchd1	-3.65077	16.8467	2.58105e-15
Gpr155	-2.58943	16.7142	3.45553e-15
Lrch2	-3.57437	16.6136	4.2996e-15
Dusp5	1.98837	16.5061	5.43645e-15
Crabp1	4.92724	16.4306	6.38661e-15
Gm773	7.44767	16.3941	6.85975e-15
Kif26b	-4.00736	16.3319	7.81881e-15
Edil3	3.42544	16.2486	9.35628e-15
Gstm1	-1.71516	16.234	9.55922e-15
Zswim6	3.2527	16.041	1.47307e-14
Unc5b	-1.34648	15.7416	2.87895e-14
Hpse	6.53461	15.7398	2.87895e-14
Fbln2	-3.28808	15.7291	2.917e-14
Psap	-1.27421	15.6505	3.4558e-14
Ampd3	-1.71563	15.5452	4.30689e-14
Trp53inp1	-1.68163	15.5451	4.30689e-14
Mmp3	-1.52318	15.5089	4.62966e-14
Serpine2	-3.03997	15.4834	4.85628e-14
Il11	2.11527	15.4604	5.06592e-14
Cxadr	3.39872	15.4539	5.08789e-14
Rims2	5.37048	15.3953	5.76166e-14
Morn4	5.12233	15.1365	1.03459e-13
Ctdsp2	-1.32475	15.0441	1.26669e-13
Col6a2	-2.27362	15.0164	1.3363e-13
Tle2	-2.03576	15.0058	1.35546e-13
Mylip	-1.97401	14.9747	1.44146e-13
Dock8	5.07012	14.9496	1.51239e-13
Stc1	1.65954	14.9162	1.60123e-13
Emb	1.92769	14.9196	1.60123e-13
Marcks	-3.43429	14.8749	1.74434e-13
Septin4	-5.15469	14.8567	1.80154e-13
Nxt2	-4.98313	14.7182	2.45491e-13
Bmp2	-4.23403	14.5265	3.78158e-13
Vsir	-3.1375	14.5175	3.82468e-13
Zfp704	1.96438	14.4143	4.80595e-13
Gphn	1.36799	14.3613	5.38108e-13
Pid1	-4.1942	14.2069	7.60804e-13
Sqor	-2.58387	14.1516	8.41398e-13
C1qtnf6	-1.58093	14.1549	8.41398e-13
Galnt3	3.9015	14.1578	8.41398e-13
Stom	-1.32235	14.1363	8.6408e-13
Crebrf	-1.39748	14.0484	1.04884e-12
Ptgfrn	-3.08322	14.0418	1.05575e-12
Itm2b	-1.18647	13.8541	1.61273e-12
Celf5	-3.4044	13.7769	1.91041e-12
Ddah1	1.49331	13.7208	2.15574e-12
Aldh18a1	1.1469	13.6426	2.55957e-12
Tapbp	-1.31477	13.6189	2.68091e-12
Homer1	1.34864	13.6031	2.75742e-12
Angptl2	-1.24527	13.461	3.79455e-12
Pla2g7	-1.18653	13.4087	4.24577e-12
Padi1	-5.14509	13.3941	4.35576e-12
Frzb	-3.13639	13.3906	4.35669e-12
Adgra2	1.49168	13.2895	5.45538e-12
Fbxo32	-2.15284	13.27	5.66148e-12
C920009B18Rik	-2.20009	13.2635	5.70286e-12
Uhrf2	1.22817	13.1582	7.21291e-12
Itgb5	-1.26056	13.0873	8.42614e-12
Nqo1	-1.87746	13.0747	8.60986e-12
Bmf	-3.44151	13.0682	8.67467e-12
Plxna4	1.36705	12.8911	1.29441e-11
Mfap3l	-1.69062	12.8006	1.58282e-11
Lamp2	-1.0966	12.7968	1.585e-11
Cpq	-1.44289	12.7914	1.59322e-11
Baiap2l1	3.25011	12.722	1.85589e-11
Armcx3	-3.90979	12.712	1.88539e-11
Armcx1	-1.93213	12.6425	2.19676e-11
Loxl3	-1.73009	12.6353	2.21811e-11
Emp2	-1.38243	12.5747	2.53204e-11
Ttc12	-1.78346	12.5465	2.68365e-11
Matn2	-1.55593	12.5243	2.80448e-11
Ebf3	6.63165	12.3864	3.80011e-11
Cpped1	-1.44855	12.3883	3.80011e-11
mt-Nd2	-1.22164	12.3786	3.84274e-11
Tspan17	-1.93046	12.3128	4.44182e-11
Itga7	-1.40695	12.2994	4.55073e-11
Fn1	-1.13816	12.2751	4.76199e-11
Ephb4	2.10749	12.2739	4.76199e-11
Zfhx4	3.60714	12.2307	5.22606e-11
Mmp14	-1.07	12.2105	5.43901e-11
Cd109	-1.09843	12.1163	6.71248e-11
Smarca2	6.54399	12.1005	6.91748e-11
Ebf1	-3.59863	12.0935	6.98435e-11
Tpp1	-1.21384	12.0718	7.29626e-11
Nt5dc2	1.52833	12.0069	8.41821e-11
Myh10	1.55504	11.9636	9.24419e-11
Eml1	-1.26269	11.8768	1.12175e-10
Tap2	-1.67771	11.8645	1.14677e-10
Ap3b2	-2.45003	11.8594	1.15323e-10
Tppp	-4.73298	11.7947	1.32648e-10
Col3a1	-1.25347	11.7934	1.32648e-10
Ankrd37	-1.39323	11.7602	1.42316e-10
Mgst3	-1.46535	11.7412	1.47778e-10
Efna5	3.15321	11.6693	1.73349e-10
Ngef	1.72443	11.6452	1.82179e-10
Idh1	-1.33541	11.6235	1.90367e-10
Acss2	-1.33984	11.5089	2.46384e-10
Snhg1	1.37101	11.4386	2.8799e-10
Pdxk	-1.12867	11.4136	3.03333e-10
Wdr3	1.11285	11.4082	3.05347e-10
Trib2	-1.41443	11.3442	3.51801e-10
Mxra8	-1.29688	11.3276	3.63452e-10
Tmem185b	3.26566	11.3197	3.67982e-10
Cfh	-5.99335	11.3094	3.74707e-10
Rxra	-1.13158	11.2811	3.97723e-10
Pcsk6	-1.89933	11.2511	4.23826e-10
P2rx7	-2.00618	11.2197	4.53016e-10
Prdm6	6.35275	11.2115	4.59116e-10
Fuca2	-1.29391	11.1973	4.71813e-10
Hspa4l	1.31133	11.1858	4.81846e-10
Glipr1	-1.6065	11.1788	4.87002e-10
Dclk2	1.80877	11.1737	4.87489e-10
Klf8	-4.07852	11.174	4.87489e-10
Lhfpl4	6.34047	11.1624	4.97673e-10
Btaf1	1.16445	11.0536	6.35987e-10
Eng	-1.12668	11.0482	6.40654e-10
Enox2	-3.96836	11.0312	6.62655e-10
Lrrc8b	2.09705	10.9677	7.63027e-10
Fubp1	1.07989	10.9423	8.04712e-10
Car5b	-4.09589	10.9028	8.76775e-10
Tnc	2.64834	10.8844	9.10027e-10
Prnp	-1.08422	10.8205	1.04902e-09
Zfp518a	1.78267	10.8159	1.05493e-09
Impact	-1.11268	10.7866	1.12285e-09
Bcat1	1.05752	10.7747	1.148e-09
Parp14	-2.64785	10.7449	1.22364e-09
Tspan6	-4.29056	10.7058	1.33198e-09
Limch1	-2.35843	10.6936	1.36337e-09
Apc2	-1.32818	10.6774	1.40826e-09
Psrc1	-1.29759	10.626	1.57725e-09
Nrp2	-1.13097	10.6109	1.62495e-09
Cnnm1	5.18852	10.5516	1.85377e-09
Lrp1	-0.982388	10.5452	1.87221e-09
Dpp7	-1.33282	10.477	2.17985e-09
Ctsd	-1.06196	10.4198	2.4753e-09
C1ra	-1.76792	10.3775	2.71526e-09
Nolc1	1.03855	10.3281	3.02788e-09
Prkar2b	-1.25727	10.3201	3.06947e-09
Ncoa1	1.27669	10.3016	3.18859e-09
Ivns1abp	1.07159	10.2858	3.29063e-09
Pdzd8	1.0334	10.2778	3.33642e-09
Nfkb2	1.1147	10.2565	3.48777e-09
Pkd1	-1.01614	10.2453	3.56298e-09
C1rl	-2.75415	10.1811	4.1113e-09
Rgmb	-1.0728	10.1711	4.18776e-09
Ide	1.04932	10.1585	4.29174e-09
Gpnmb	-1.03521	10.1152	4.72001e-09
Stard9	-1.4053	10.1121	4.73287e-09
Rragd	2.04805	10.108	4.75593e-09
Pqlc3	-1.41807	10.097	4.85628e-09
Trpm4	-1.76165	10.0901	4.91208e-09
N4bp2	1.60443	10.0849	4.94932e-09
Abca2	-1.32513	10.0759	5.03027e-09
Mmp12	-4.04396	10.0699	5.07835e-09
Ndrg2	1.29208	10.0654	5.10812e-09
Colec12	-1.56465	10.0625	5.12024e-09
Asap3	-2.05958	10.009	5.76642e-09
Mars2	1.22053	9.98948	6.00576e-09
Gprc5a	1.61295	9.9652	6.32389e-09
Pank1	6.05914	9.95521	6.44343e-09
Btg2	-1.59782	9.943	6.59897e-09
Mxd4	-1.51936	9.90135	7.2323e-09
Klhl24	-1.41889	9.89766	7.26328e-09
Vwa5a	-1.44629	9.87479	7.62381e-09
Epb41l4a	-1.35386	9.85738	7.90239e-09
St6galnac6	-1.20523	9.84647	8.06964e-09
As3mt	2.06578	9.83064	8.33458e-09
Tet2	1.20183	9.7975	8.95821e-09
Ptn	-4.33847	9.77705	9.35154e-09
Mmp11	-1.54761	9.76078	9.66867e-09
Mlph	-2.50505	9.75543	9.74862e-09
Tagln2	-0.949787	9.7255	1.04016e-08
Acaa2	-1.29114	9.7232	1.04145e-08
Hspa12b	-1.32602	9.71511	1.05676e-08
Cyb5a	-1.32795	9.67765	1.14733e-08
Glt1d1	2.27761	9.66532	1.17566e-08
Bcar3	2.51333	9.64775	1.21931e-08
Abca7	-1.13183	9.60711	1.3336e-08
Armcx4	-1.73753	9.59261	1.37343e-08
Hspb8	-1.06633	9.56737	1.44988e-08
Cst3	-1.06621	9.53243	1.56518e-08
Steap3	-1.27326	9.51781	1.61248e-08
Gpt2	1.06202	9.51447	1.61858e-08
Rgl1	-0.993854	9.46708	1.7982e-08
Sdc2	-1.07921	9.46208	1.812e-08
Snn	-1.6054	9.44448	1.87967e-08
Egfr	-1.23852	9.39631	2.08416e-08
Adamtsl5	-1.5332	9.39674	2.08416e-08
Sulf2	-1.27415	9.35995	2.25754e-08
Atp7b	1.91089	9.35522	2.2736e-08
Nfe2l2	-0.905862	9.3025	2.54777e-08
Sppl2a	-1.04825	9.30408	2.54777e-08
Ank	-0.970406	9.29461	2.58474e-08
Scn2a	-3.09638	9.28161	2.65333e-08
Gm20559	-2.27368	9.27706	2.67132e-08
Agpat3	-1.0527	9.25922	2.77303e-08
Gbe1	-1.37149	9.21207	3.07966e-08
Fah	-1.50036	9.14153	3.60946e-08
Il4ra	-1.4167	9.08276	4.11734e-08
Nid1	-0.965496	9.06633	4.26051e-08
Etv1	-1.54933	8.94097	5.64495e-08
Cdc42ep3	-4.66463	8.94103	5.64495e-08
Ahnak2	-1.04457	8.93049	5.76199e-08
Tor4a	-0.997814	8.90679	6.06328e-08
Pink1	-1.25404	8.86969	6.58029e-08
Rnh1	-0.997352	8.86045	6.69785e-08
Dennd5b	5.64241	8.84593	6.90077e-08
Slc16a6	2.26869	8.80977	7.46258e-08
Gpr153	-1.72209	8.80886	7.46258e-08
Cstb	-1.12429	8.77878	7.9697e-08
Slc38a7	1.03098	8.75981	8.29625e-08
Fbn1	-1.17905	8.74727	8.50957e-08
Gemin5	1.05101	8.68189	9.85754e-08
Ostm1	-1.2181	8.66203	1.0283e-07
Chst12	-1.40787	8.64394	1.06832e-07
Ddr1	-1.05804	8.63558	1.08532e-07
Fam210b	-1.65781	8.62973	1.09625e-07
Arhgef2	0.953354	8.62743	1.09831e-07
Uchl5	1.05156	8.59198	1.18767e-07
Serinc3	-1.00638	8.57767	1.22327e-07
Creg1	-1.82958	8.56758	1.24779e-07
Kcnq5	1.2408	8.56474	1.25172e-07
Siae	-1.2919	8.53664	1.33088e-07
Col6a3	-3.28997	8.52357	1.36696e-07
Herpud1	1.25801	8.52031	1.37263e-07
Dock10	-0.997453	8.49725	1.44268e-07
Dnttip2	0.942315	8.48081	1.49337e-07
Phf1	-1.24211	8.46289	1.55111e-07
Capn1	-0.915292	8.45887	1.56036e-07
Utp4	0.963822	8.41426	1.72346e-07
Rasa4	-1.50918	8.41157	1.72851e-07
Ablim1	-4.37837	8.40274	1.75822e-07
Ell2	1.44885	8.35715	1.94503e-07
Nptx1	-0.909788	8.35606	1.94503e-07
Dusp9	0.989996	8.30237	2.19387e-07
Pogk	1.38078	8.29111	2.24422e-07
Ntn1	-1.03338	8.27861	2.30233e-07
Prrg1	-2.94582	8.27697	2.30362e-07
Kcnh1	2.11266	8.27506	2.30638e-07
Pcdhga10	-1.71401	8.24779	2.44804e-07
Tcp11l2	-1.95587	8.20564	2.68046e-07
Tmem19	-1.1764	8.20671	2.68046e-07
Samd9l	-1.19212	8.17882	2.84224e-07
Tceal9	-1.10176	8.16711	2.91073e-07
Angpt2	-1.90331	8.16252	2.93242e-07
Ighm	-4.19977	8.15967	2.94255e-07
Pik3r3	-1.66744	8.15063	2.99505e-07
Nsdhl	-1.20025	8.14475	3.02647e-07
Fig4	-1.17546	8.12931	3.12629e-07
Dglucy	-1.11015	8.11298	3.23608e-07
B4galt5	-0.939933	8.04987	3.73069e-07
Gipc3	-1.69971	8.02449	3.94307e-07
Hbp1	-0.917822	8.01705	3.98673e-07
Pir	-1.86304	8.01705	3.98673e-07
Fndc4	2.00031	7.98461	4.28284e-07
Stat2	-1.25552	7.97427	4.37276e-07
Klf5	1.36567	7.97165	4.38591e-07
Jak1	-0.876886	7.96262	4.46458e-07
Stc2	2.24393	7.95801	4.49866e-07
Rsu1	-1.04075	7.92805	4.80557e-07
Sesn1	-1.47589	7.91983	4.88276e-07
Slc1a3	4.4195	7.90766	5.00654e-07
Twsg1	-1.08087	7.83447	5.908e-07
Lurap1l	-2.66183	7.81138	6.21217e-07
Ifi204	-1.33126	7.80749	6.24957e-07
Csnk2a2	0.889671	7.79541	6.40699e-07
Fech	-1.00992	7.78671	6.51746e-07
Sdc4	-0.855183	7.77166	6.72751e-07
Snrpn	8.62048	7.76954	6.74074e-07
Abhd4	-0.98771	7.7502	7.02725e-07
Bpifb4	-2.23708	7.71712	7.56139e-07
Hoxb9	2.58755	7.71581	7.56231e-07
Ssc5d	-1.6904	7.71184	7.59894e-07
Ces1a	-5.52464	7.71121	7.59894e-07
Tmem45a	1.93321	7.70008	7.77374e-07
Tmem74	1.55969	7.69059	7.92277e-07
Tgfbi	-2.02429	7.68772	7.95257e-07
Lipn	-6.33718	7.68587	7.96397e-07
Gabarap	-0.923725	7.67224	8.19448e-07
Dcxr	-1.92113	7.65758	8.44599e-07
Cenpb	-0.847104	7.65666	8.44599e-07
Inpp4b	2.20957	7.61844	9.19711e-07
Ece1	-1.7465	7.61089	9.33215e-07
Mvp	-1.26011	7.60424	9.44975e-07
Mrc2	-0.999365	7.59438	9.63982e-07
Prrx1	1.17376	7.59133	9.68067e-07
Mex3a	1.27083	7.58784	9.7318e-07
Isl1	4.96094	7.58175	9.8419e-07
Ifi207	-3.22121	7.57157	1.00476e-06
Plcg2	-1.52721	7.56917	1.00756e-06
Eml5	1.69645	7.5664	1.01122e-06
Pcdh18	-2.23635	7.55667	1.0313e-06
Ephb6	-1.9768	7.54854	1.04793e-06
Notch1	-1.35769	7.53542	1.07714e-06
Rbpms2	1.31662	7.52096	1.11058e-06
Anxa6	-1.49458	7.50837	1.14017e-06
Cacna2d1	1.3792	7.50609	1.14307e-06
Col5a1	-0.879245	7.50194	1.15094e-06
St8sia1	4.617	7.4489	1.29697e-06
Slc7a6	0.923703	7.44374	1.30897e-06
Prl2c2	-3.22715	7.40807	1.41723e-06
Dstn	-0.901596	7.40228	1.42861e-06
Klf9	1.16786	7.40254	1.42861e-06
Scara3	-1.34582	7.38572	1.48021e-06
Usp43	1.33955	7.37889	1.48806e-06
Ccng2	-0.916059	7.37894	1.48806e-06
Mapkbp1	-1.09216	7.37886	1.48806e-06
mt-Nd1	-0.858735	7.38072	1.48806e-06
Pnrc1	-0.978895	7.37269	1.50539e-06
Cast	-0.882967	7.35854	1.55122e-06
Ext2	-0.979704	7.32958	1.65177e-06
Krt8	-1.03432	7.329	1.65177e-06
Pcp4l1	-3.55615	7.31075	1.71824e-06
Pip5k1b	6.18713	7.30391	1.741e-06
Hoxd8	-1.11102	7.27246	1.86693e-06
Ggta1	-0.869787	7.27015	1.8721e-06
Dock3	4.92864	7.26769	1.87313e-06
Rab31	-0.829238	7.2678	1.87313e-06
Eif1ad	0.91598	7.26549	1.87781e-06
Tcf7l1	-0.966279	7.25659	1.91186e-06
Tert	3.49049	7.252	1.9224e-06
Fam20c	-2.66532	7.25273	1.9224e-06
Unc13a	-1.02554	7.23716	1.9842e-06
Mtm1	-4.4851	7.2353	1.98772e-06
Ttc30b	-1.97421	7.23222	1.99685e-06
Sertad3	-1.57339	7.22434	2.02834e-06
Basp1	4.51137	7.12231	2.55906e-06
Mctp1	3.48147	7.11468	2.59798e-06
Rfx2	-1.67864	7.11301	2.60148e-06
Snx9	-0.89037	7.10213	2.66088e-06
Tspan12	4.31804	7.10004	2.66711e-06
Pprc1	0.952245	7.08411	2.75994e-06
Eif4e	0.841154	7.07188	2.83181e-06
Pxdc1	1.05013	7.04947	2.97446e-06
P2rx6	-3.70647	7.04404	3.00453e-06
Lamp1	-1.05365	7.0368	3.04756e-06
Phldb2	-1.01337	7.02621	3.11521e-06
Baz1a	0.843096	7.02249	3.13438e-06
Iah1	0.995859	7.01425	3.18668e-06
Ttll4	0.813574	7.00902	3.20202e-06
Gnpda1	-0.928645	7.01061	3.20202e-06
Flot1	-0.945277	7.00903	3.20202e-06
Dip2c	1.26002	6.9965	3.28774e-06
Atraid	-1.15052	6.99351	3.30259e-06
Plod1	-0.871956	6.98808	3.33615e-06
Hectd2	4.56039	6.98673	3.33858e-06
Tef	-1.17446	6.98231	3.36469e-06
Egln3	-0.881305	6.95982	3.53511e-06
Nup210	3.9104	6.95502	3.56597e-06
Il1r1	-0.876954	6.91864	3.86844e-06
Insig2	-0.99226	6.91153	3.92304e-06
Spata5	1.00321	6.90895	3.93709e-06
Aim2	-1.13881	6.88586	4.14241e-06
Dis3	0.839224	6.87755	4.20536e-06
Pcdhga6	-2.43155	6.87728	4.20536e-06
AI467606	-0.987028	6.87489	4.21874e-06
Phgdh	0.833879	6.87173	4.23967e-06
Wdr74	0.909357	6.85595	4.37629e-06
Gypc	-1.05871	6.85595	4.37629e-06
Qsox1	-0.96409	6.84594	4.46791e-06
Hax1	0.853452	6.81718	4.7629e-06
Macir	1.42256	6.80571	4.87909e-06
Eps8l2	-1.11285	6.80111	4.91979e-06
Eef2k	-0.905279	6.78226	5.12626e-06
Nes	0.850463	6.74581	5.56241e-06
mt-Cytb	-0.828675	6.72742	5.78978e-06
Bdkrb2	-1.08066	6.71744	5.90114e-06
Ogfod1	0.965944	6.71718	5.90114e-06
Hoxd9	-1.10676	6.709	5.9998e-06
Mpp1	-0.870374	6.70259	6.07532e-06
Zfp345	-1.76287	6.70075	6.08735e-06
Aox1	-1.50967	6.69813	6.11044e-06
Dop1b	-1.28224	6.69219	6.18081e-06
Fer1l6	1.55458	6.68824	6.22325e-06
Plce1	1.44119	6.68369	6.27483e-06
Grina	-0.956665	6.67674	6.36191e-06
Sp3	-0.827699	6.67373	6.39188e-06
Rabggtb	0.963283	6.66685	6.47963e-06
Rab36	-1.7859	6.66136	6.54751e-06
Ubqln4	0.853339	6.64955	6.70906e-06
Pdcl	-0.864139	6.64887	6.70906e-06
Mapk3	-0.871523	6.647	6.72321e-06
Lancl3	2.18142	6.62204	7.10528e-06
Psd4	-4.00251	6.61996	7.1239e-06
Mageh1	-8.0962	6.6171	7.15526e-06
Neto2	2.94745	6.60221	7.3888e-06
Zhx2	1.2606	6.59493	7.49736e-06
Ddx20	0.925961	6.59394	7.49824e-06
Nsmf	-1.07395	6.59188	7.51749e-06
Reep5	-0.794319	6.58702	7.58577e-06
Parp3	-1.00163	6.57793	7.72957e-06
Gjc1	1.00273	6.57438	7.77628e-06
Cnpy3	-0.998217	6.57101	7.82005e-06
Galk2	-0.920051	6.54977	8.19457e-06
Ifi27	-1.33416	6.54857	8.19976e-06
Ass1	-1.56655	6.54183	8.31027e-06
Agpat2	-1.05541	6.52262	8.66762e-06
Fads1	0.842962	6.5142	8.81847e-06
Rp2	-1.27278	6.50833	8.91965e-06
Prodh	1.45489	6.50576	8.95369e-06
Banp	0.955078	6.491	9.22436e-06
B3gnt3	-0.990163	6.49159	9.22436e-06
Acp6	1.05132	6.48847	9.25863e-06
Exosc1	0.979195	6.48145	9.38998e-06
Agtrap	-0.873326	6.47625	9.48308e-06
Gas7	-1.41686	6.47405	9.51145e-06
Bend4	2.88523	6.47264	9.52258e-06
Dnase2a	-1.17129	6.46815	9.6015e-06
Tbc1d16	-1.08094	6.46264	9.7041e-06
Cdt1	0.894566	6.45993	9.74467e-06
Arrdc3	-0.817086	6.44865	9.98044e-06
Ptgfr	4.4366	6.43969	1.01674e-05
Ctps2	-1.17559	6.43441	1.02706e-05
Gng2	-0.896341	6.43016	1.03505e-05
Thsd7a	4.67371	6.4159	1.06727e-05
Gm16754	1.91106	6.41507	1.06727e-05
Cdk6	0.862499	6.40945	1.07896e-05
Slc12a4	0.837879	6.40289	1.09315e-05
Tpd52	0.957303	6.39624	1.10777e-05
Ogn	-5.15458	6.38321	1.13921e-05
Prcp	-0.952636	6.36986	1.1724e-05
Commd3	-0.823457	6.36702	1.17771e-05
Zbtb10	3.51637	6.35916	1.19679e-05
Lyar	0.851807	6.33174	1.27226e-05
Itga2	5.10384	6.33085	1.27229e-05
Add3	6.51072	6.30882	1.33582e-05
Lmx1b	-3.79167	6.30331	1.35017e-05
Serpinb9b	-3.14613	6.30173	1.35241e-05
Iqgap2	-1.56399	6.27692	1.42906e-05
5031439G07Rik	-0.828532	6.27489	1.43292e-05
Secisbp2l	-0.830718	6.27347	1.43475e-05
Micu1	-0.823475	6.26354	1.46504e-05
Hsd17b11	-1.23472	6.25403	1.49453e-05
6330403L08Rik	-1.96462	6.24924	1.50812e-05
Gar1	0.919123	6.24171	1.53147e-05
Poglut3	-1.0176	6.23407	1.5556e-05
Scn9a	-1.88091	6.22887	1.57125e-05
Samd14	-1.28818	6.22735	1.57368e-05
Wwp1	-0.9248	6.22024	1.59656e-05
Hpcal1	-1.15286	6.19968	1.67068e-05
Gamt	-1.56932	6.19626	1.68063e-05
Fmn1	-1.12249	6.18904	1.70549e-05
Gm2a	-2.12818	6.18167	1.73132e-05
Pvt1	1.07671	6.17288	1.76331e-05
Nudt16l1	-1.06746	6.16128	1.80755e-05
Pttg1ip	-0.755428	6.15235	1.83827e-05
Tceal8	-0.901555	6.15229	1.83827e-05
Gsdmd	-1.31997	6.13519	1.90845e-05
Gstcd	0.906796	6.13291	1.91482e-05
Mthfd2	0.732969	6.12618	1.94099e-05
Mtrr	0.91692	6.11672	1.97998e-05
Csrnp1	1.24141	6.11439	1.98684e-05
Slc48a1	-1.1656	6.111	1.9986e-05
Cbx6	-0.7426	6.08973	2.09497e-05
Stox2	-1.59323	6.08717	2.10334e-05
Wdr6	-0.876112	6.07985	2.13507e-05
Celf4	-1.14506	6.03852	2.3438e-05
Setbp1	1.58112	6.03031	2.38404e-05
Rcl1	0.986315	6.02818	2.38683e-05
Mpp6	0.88492	6.0285	2.38683e-05
Litaf	-0.779594	6.01555	2.44352e-05
Isg20l2	0.784926	6.0163	2.44352e-05
Cracr2b	-1.76331	6.01617	2.44352e-05
Ly9	-1.33566	6.00817	2.47913e-05
Ston1	-0.86068	6.00636	2.47913e-05
Nop2	0.914716	6.00739	2.47913e-05
Snhg14	7.80758	6.00604	2.47913e-05
Amd1	-0.766356	5.99775	2.52227e-05
Cd80	-2.57195	5.9962	2.52663e-05
Hsd17b7	-0.950291	5.99051	2.55526e-05
Lsp1	-2.11389	5.98142	2.60448e-05
Peg12	5.02435	5.97824	2.6188e-05
Lima1	-0.797047	5.97163	2.65413e-05
Asah1	-0.85401	5.96992	2.65976e-05
BC029722	-1.04524	5.96259	2.7001e-05
Fam169a	7.74595	5.95068	2.77009e-05
Mgst1	-7.27202	5.94937	2.7734e-05
Tppp3	-1.618	5.92719	2.91345e-05
Tjp2	1.07589	5.91998	2.95686e-05
Trmt13	1.30833	5.91051	3.01658e-05
Cdc25a	0.9964	5.88881	3.16548e-05
Cd53	3.54822	5.88682	3.17431e-05
Ccdc9b	-0.906062	5.88116	3.21012e-05
Tmem127	-0.780235	5.8563	3.39314e-05
Adamtsl3	-0.902297	5.85194	3.42126e-05
Zic3	-3.05536	5.84117	3.50094e-05
Ppp1r9a	7.67792	5.83651	3.53235e-05
Zfp462	0.81131	5.8327	3.55713e-05
Crtc2	0.819298	5.82158	3.64293e-05
Gm14124	-2.18332	5.81941	3.65471e-05
Tnr	-2.85142	5.80987	3.72924e-05
Aga	-1.0332	5.80476	3.76669e-05
Dpt	-3.57335	5.79611	3.83569e-05
Lrrc15	-2.03953	5.78619	3.91746e-05
Slc3a2	0.898708	5.77979	3.96782e-05
Zdhhc6	0.798193	5.77911	3.96782e-05
Cited1	-4.39097	5.75807	4.15752e-05
Asrgl1	1.59521	5.75058	4.22246e-05
Unc93b1	2.69418	5.74515	4.2681e-05
AU020206	0.948834	5.74422	4.26983e-05
Twnk	0.843893	5.74252	4.27913e-05
Ipo7	0.689649	5.7399	4.29009e-05
Akap13	-0.943795	5.74008	4.29009e-05
Btd	-1.13554	5.73567	4.30431e-05
Noct	1.0688	5.73707	4.30431e-05
Tap1	-1.88548	5.73548	4.30431e-05
Chmp1b	-0.873312	5.73546	4.30431e-05
Jag1	2.64949	5.72914	4.35985e-05
Ophn1	-4.11001	5.72712	4.37273e-05
Slc16a4	-5.00116	5.72588	4.37773e-05
Sh3bgrl2	0.748131	5.72083	4.41801e-05
Lyz2	-3.85392	5.72041	4.41801e-05
Havcr2	-1.39119	5.71122	4.48977e-05
Npc2	-0.739207	5.7112	4.48977e-05
Abcd1	-1.16792	5.71206	4.48977e-05
Ifrd2	1.00549	5.70834	4.51173e-05
Strbp	1.21736	5.70485	4.54045e-05
Ergic3	-0.784709	5.70023	4.57754e-05
Ptpn13	3.76789	5.69985	4.57754e-05
Rab3d	-1.53327	5.69785	4.59093e-05
Shc4	-1.24715	5.68737	4.69514e-05
Pcmtd2	-0.851777	5.68634	4.69845e-05
Washc1	-0.899013	5.67791	4.767e-05
Hells	0.972078	5.67787	4.767e-05
Adgrv1	3.05428	5.67865	4.767e-05
Got1	0.741321	5.66573	4.88945e-05
Unc5a	-0.999279	5.6654	4.88945e-05
Tut1	0.847804	5.6574	4.97217e-05
Atp6ap1	-0.713903	5.64929	5.04072e-05
Fbxo41	-2.41337	5.64958	5.04072e-05
Cacng7	-1.23031	5.65067	5.04072e-05
Tmem50a	-0.827405	5.63929	5.14964e-05
Btnl7-ps	-1.99409	5.63411	5.20289e-05
Rn18s	0.943702	5.62226	5.33796e-05
Fam234a	-0.825094	5.61402	5.42241e-05
C78283	-2.71892	5.61433	5.42241e-05
Cat	-1.15715	5.60756	5.49462e-05
P4ha1	-0.696659	5.59607	5.63269e-05
Egfl7	-1.44273	5.56983	5.97377e-05
Maoa	-0.937102	5.56764	5.98344e-05
Crat	-1.10317	5.56701	5.98344e-05
Ipo5	0.693806	5.56712	5.98344e-05
Cct3	0.692836	5.56168	6.04749e-05
Flt3	3.21699	5.56063	6.05225e-05
Ptprm	-0.942601	5.55583	6.10963e-05
Slc7a5	0.713909	5.54477	6.25716e-05
Nefl	1.18393	5.54357	6.26025e-05
Pcgf5	0.786839	5.54316	6.26025e-05
Grn	-0.734898	5.54007	6.29484e-05
Laptm4a	-0.698734	5.53768	6.3194e-05
Cgnl1	-1.22795	5.53529	6.34411e-05
Hif1an	0.815536	5.52915	6.42412e-05
Eid1	-0.741239	5.52092	6.53654e-05
Sh3bgrl	-0.802022	5.50614	6.74139e-05
Mrgpre	-1.76243	5.5064	6.74139e-05
Cir1	-0.950928	5.50463	6.75412e-05
Arap2	1.36798	5.50387	6.75519e-05
Hoatz	-2.41353	5.50064	6.79489e-05
Sat1	-0.948887	5.49191	6.92189e-05
Naga	-1.18279	5.48891	6.95882e-05
Usp36	0.888049	5.48172	7.06386e-05
Pacs1	0.917103	5.47831	7.08615e-05
Epb41	0.805875	5.47838	7.08615e-05
Hdx	-2.50826	5.47858	7.08615e-05
Map3k5	1.79052	5.47745	7.08903e-05
Ftl1	-0.903254	5.47384	7.13703e-05
Anxa1	-0.7871	5.473	7.13977e-05
Gch1	1.53731	5.47073	7.16599e-05
Nsd2	0.850262	5.46842	7.19296e-05
Trim54	-2.41934	5.45823	7.35223e-05
Igf2bp1	0.938193	5.45723	7.35777e-05
Snhg8	1.10044	5.44833	7.49856e-05
Sdad1	0.758182	5.44687	7.51217e-05
Inpp5k	-1.04089	5.44158	7.59245e-05
Igf2r	-0.813503	5.43289	7.72626e-05
Pcdhb17	-2.01035	5.43266	7.72626e-05
Timp2	-0.804286	5.42852	7.7882e-05
Pdcd11	0.730155	5.42336	7.8692e-05
4930523C07Rik	-1.08744	5.41756	7.96284e-05
Chn1	2.78079	5.41588	7.98135e-05
Tspo	-0.878948	5.40889	8.0985e-05
Renbp	-2.04445	5.40307	8.19534e-05
Sdc1	-0.797007	5.40092	8.2234e-05
Maged1	-0.692419	5.39308	8.36049e-05
Efhb	-1.90243	5.3884	8.43834e-05
Larp1b	1.33265	5.38732	8.44638e-05
Sdk1	5.4952	5.38322	8.51374e-05
Zfp131	0.736782	5.37779	8.60768e-05
Stx3	0.929837	5.37652	8.6199e-05
Zic5	1.61466	5.36769	8.78373e-05
Epb41l2	-0.696765	5.36579	8.80902e-05
Mgat3	-0.924098	5.36139	8.88539e-05
Lrrc40	0.824387	5.35994	8.90169e-05
Best3	5.48995	5.35367	8.99066e-05
Erc2	2.61134	5.35478	8.99066e-05
Pxylp1	-1.54449	5.354	8.99066e-05
2700038G22Rik	1.58641	5.34918	9.07067e-05
Fam83g	7.42929	5.34403	9.16507e-05
Abca9	-3.46361	5.34122	9.19958e-05
C130021I20Rik	-4.82493	5.34111	9.19958e-05
Tgfbr1	0.959224	5.33988	9.21207e-05
Gpi1	-0.778569	5.33783	9.24194e-05
Mfsd2a	1.90808	5.33646	9.2438e-05
E330032C10Rik	3.21691	5.33692	9.2438e-05
Dmxl2	2.05951	5.33145	9.33733e-05
Khk	-1.13986	5.32859	9.38507e-05
Dynlt1b	-1.66066	5.32351	9.4816e-05
Galnt13	-1.57802	5.32179	9.5052e-05
Hoxd10	-1.22187	5.3177	9.58118e-05
Myadm	-0.766389	5.31508	9.625e-05
Slc9a5	0.848082	5.31254	9.6673e-05
Cbln3	-1.95199	5.30521	9.81766e-05
Hhex	7.40948	5.30429	9.82412e-05
F2r	-0.695484	5.30193	9.86316e-05
Rpl22l1	1.03406	5.29539	9.99843e-05
Mtfr1	0.739674	5.29034	0.000101006
Rcor2	0.889694	5.28466	0.000102189
Calml4	-2.80649	5.28402	0.000102191
Cth	0.911935	5.27759	0.000103444
Zmynd8	-0.712356	5.27748	0.000103444
Larp1	0.6777	5.27433	0.000104046
Mybl2	0.810599	5.27161	0.00010455
Dse	-0.772282	5.26775	0.000105331
Ugt1a7c	-2.04091	5.26472	0.000105917
Aif1l	1.17542	5.25644	0.0001078
Stau2	1.90513	5.252	0.000108752
Npm1	0.699508	5.2513	0.000108772
Kank2	-0.725151	5.24372	0.000110529
Iars	0.672319	5.22274	0.000115835
Dennd2a	1.13	5.22042	0.00011629
Lmo7	-1.01179	5.21826	0.000116703
Pepd	-0.941538	5.21765	0.000116703
Prmt7	0.842619	5.21157	0.000118182
Stk24	-0.688982	5.20986	0.000118481
Nop58	0.735381	5.20424	0.000119855
Flrt3	5.52322	5.19916	0.000121093
Pygb	-0.775432	5.18598	0.000124648
Lcor	0.84859	5.18071	0.000125994
Pip5k1a	0.743844	5.17623	0.00012712
Tprgl	-0.819889	5.17192	0.000128211
Kdm7a	1.09876	5.17103	0.000128294
Zfp800	0.813682	5.16258	0.00013063
Ptar1	0.855315	5.15919	0.000131471
Smim3	1.17348	5.15527	0.000132479
Nhs	-3.95319	5.15377	0.00013275
Chmp2a	-0.788252	5.15181	0.000133168
Rhou	-0.761611	5.1502	0.000133476
Dtl	0.752718	5.14357	0.00013531
Klra4	2.08776	5.14307	0.00013531
Rcbtb2	-0.826676	5.13126	0.000138849
Ttc9c	0.723799	5.13054	0.000138888
Mknk2	-0.732261	5.12306	0.000141106
Pdk1	-0.6802	5.11591	0.000143249
Tcof1	0.775598	5.10895	0.000145364
Rgs16	2.09273	5.1033	0.000147067
Glrx	-1.06245	5.09939	0.000148068
Zadh2	-0.709798	5.09916	0.000148068
Mcm2	0.715374	5.09386	0.000149669
Plag1	1.74541	5.0933	0.000149669
Qsox2	-0.773087	5.08569	0.000152107
Lpl	-1.31498	5.08439	0.000152358
Kif5c	-2.07052	5.0834	0.000152498
Anapc2	-0.760989	5.07904	0.000153825
Map1a	1.37379	5.07633	0.000154579
Aebp1	-0.731148	5.07227	0.000155822
Dazap2	-0.658322	5.07049	0.000156249
Lims1	-0.690397	5.06579	0.000157735
Dkc1	0.688285	5.06499	0.000157813
Zfp979	4.35129	5.06234	0.000158565
Fez1	-1.00434	5.06047	0.000158878
Nbeal2	1.16307	5.06032	0.000158878
Kdm4b	-0.78995	5.05018	0.000162412
Dll1	1.97127	5.03742	0.00016703
Mvd	-0.877782	5.03324	0.000168423
Rrp1b	0.772324	5.0316	0.000168831
Tmcc3	0.793451	5.03082	0.00016891
Plin3	-0.697882	5.02861	0.000169547
St6gal1	-0.843868	5.02008	0.000172678
Ric1	0.756832	5.01795	0.000173298
Sned1	-2.03195	5.00916	0.000176606
Eif2ak2	-0.887444	5.00329	0.000178773
Dus2	1.00457	4.98882	0.000184587
Slc39a3	-1.00696	4.98769	0.00018482
Gm10451	-1.0691	4.982	0.000187013
Slc9b1	1.14005	4.98019	0.000187544
Xpo4	0.705437	4.97897	0.000187827
Bgn	3.93672	4.96983	0.000191567
Marchf2	-1.00792	4.96733	0.000192422
Snhg5	1.08619	4.96562	0.000192926
Hmox2	-0.772269	4.96252	0.000193801
Slc45a3	2.42146	4.96282	0.000193801
Fbln1	-1.01839	4.96173	0.000193901
Tmem106b	-0.807171	4.95863	0.000195034
Zfp451	0.745185	4.95777	0.000195167
Ints5	0.777109	4.95019	0.000198344
Slc29a3	-1.0704	4.94749	0.000199323
Sorl1	-2.92298	4.9439	0.000200719
Dip2a	-0.75582	4.943	0.000200873
Peg10	0.861655	4.94151	0.000201304
Hivep3	-0.910641	4.94025	0.000201627
Pus7	0.773057	4.93931	0.000201802
Sgsh	-0.917999	4.928	0.000206632
Utrn	-0.657005	4.92792	0.000206632
Phlda3	-1.00482	4.92644	0.000207069
Uba7	-2.284	4.92414	0.000207905
Srsf11	0.681223	4.92312	0.000208127
Antxr1	-0.932374	4.91555	0.000210971
Naa25	0.696118	4.91578	0.000210971
Eif5a2	-1.7513	4.91529	0.000210971
AC084822.1	-1.44394	4.915	0.000210971
Nphp1	-0.873718	4.90808	0.000214088
Zcchc24	-0.728487	4.90102	0.000217317
Ghr	0.842761	4.89869	0.000218212
Plxnd1	-0.763452	4.89737	0.000218597
Ptcd3	0.744433	4.89567	0.000219177
Ift27	-1.14051	4.8891	0.000222236
Paqr7	-1.42957	4.87781	0.000227799
E2f4	0.700125	4.87642	0.00022824
Setdb1	0.694035	4.8706	0.000231028
Rars	0.705156	4.86502	0.000233723
Slc16a10	2.0803	4.8636	0.000234192
Dnajc10	-0.753823	4.86098	0.000235312
Uchl1	1.9184	4.85982	0.000235649
Tuba4a	-0.708959	4.85255	0.000239289
Bvht	-1.67593	4.85207	0.000239289
Vmac	-1.25247	4.84947	0.000240426
Sort1	-1.6226	4.84132	0.000244674
Ptk7	-0.774291	4.83969	0.000245289
Gpr108	-0.768465	4.82402	0.00025398
Kbtbd8	1.34212	4.82291	0.000254318
Parva	-0.814595	4.81853	0.000256577
Itpr1	0.810643	4.81036	0.000261125
Dap3	0.710071	4.80721	0.0002627
Gtpbp10	1.11449	4.80317	0.000264824
Lpin1	-0.721519	4.80126	0.000265665
Acp2	-0.768933	4.79686	0.000268009
Mrtfb	-0.759359	4.79637	0.000268009
6530402F18Rik	1.77405	4.79094	0.000271046
Tubb4b	-0.877788	4.78776	0.000272705
Khdrbs2	5.25508	4.78197	0.000275684
Akr1c14	-7.16632	4.7821	0.000275684
Plk4	0.807187	4.78117	0.000275856
Gla	-0.991202	4.77996	0.000276285
Tmem229b	-1.36418	4.77941	0.000276299
Psph	0.759245	4.77419	0.000279171
Otud4	0.668867	4.77386	0.000279171
Dock4	1.4725	4.77232	0.000279816
Plet1	1.91364	4.76865	0.000281852
Fndc10	-1.43254	4.76037	0.000286923
Parp10	-0.925448	4.75842	0.000287868
Shmt1	0.822736	4.75311	0.000291058
Snap29	-0.878967	4.75026	0.000292614
Enkd1	1.00287	4.7442	0.00029637
Psmb8	-3.26453	4.74075	0.00029837
Cdx2	6.63566	4.73721	0.000300448
Ada	-1.38211	4.73111	0.000304335
Map1b	0.607758	4.7284	0.000305867
Spns2	-1.22282	4.72184	0.000310155
Tnks1bp1	-0.633514	4.71901	0.000311806
Smad1	0.825788	4.71759	0.000312449
Arhgap18	-0.969865	4.71005	0.000317544
Rab39b	-2.99498	4.70314	0.000322247
Tfpi	-0.697864	4.70096	0.000323488
Tvp23a	-1.63134	4.69666	0.000326317
Fam114a1	-1.12344	4.68711	0.000333173
Smndc1	0.715878	4.68471	0.00033429
Tead4	0.857019	4.68462	0.00033429
Gm15398	-2.60332	4.67457	0.00034171
Slc7a6os	0.842946	4.67359	0.000342073
Clic1	-0.618936	4.66891	0.00034537
Mapre2	-0.885973	4.66502	0.000346698
Aldh3b1	-1.51061	4.66469	0.000346698
Apbb1ip	-0.694016	4.66524	0.000346698
Dnajc2	0.731785	4.66421	0.000346698
Cdyl	1.3413	4.66453	0.000346698
Fjx1	2.63302	4.66417	0.000346698
Mitf	1.33938	4.65891	0.00035051
Sgpp1	-0.682979	4.65832	0.000350573
Slc29a2	1.11264	4.65677	0.000351416
Capn5	-1.70598	4.64948	0.000356947
Oas3	-2.24179	4.64894	0.000356969
Phtf2	1.11839	4.64783	0.000357464
Ginm1	-0.916524	4.63923	0.000364191
Chpf2	-0.913826	4.6358	0.000366652
Fbln5	-2.06714	4.63346	0.000368198
Mesd	-0.752745	4.63191	0.000369089
Pfas	0.709376	4.62936	0.000370828
Tbc1d32	-0.968641	4.62824	0.000371355
Cbr1	-1.11348	4.62051	0.000377586
Ciart	1.02149	4.61562	0.000381419
Hspd1	0.614244	4.61252	0.000383711
Arfgef2	-0.680728	4.60951	0.00038593
Ccdc137	0.869921	4.60271	0.000391575
Slc2a3	1.13041	4.59506	0.000396842
Elk3	-0.637671	4.59539	0.000396842
Rpf1	0.794061	4.5949	0.000396842
Mpdz	1.00885	4.59504	0.000396842
Dhodh	0.985262	4.58536	0.00040473
Zfp280d	0.742739	4.58584	0.00040473
Zfp697	1.27616	4.58359	0.000405919
Naip2	-1.30367	4.58232	0.000406642
Slc9a3r2	-0.905551	4.57745	0.000410757
Slc49a4	-1.09754	4.57326	0.000414238
Wdsub1	-1.06447	4.57279	0.000414238
E2f5	1.09861	4.57091	0.000415567
Mgrn1	-0.714766	4.56694	0.000417484
Acer2	6.53485	4.56728	0.000417484
Cdc42ep2	-0.883059	4.56741	0.000417484
Cldn12	0.775549	4.56754	0.000417484
Rhox5	0.614021	4.55973	0.000423986
Ermp1	0.806673	4.55709	0.000426098
Rab22a	-0.675122	4.55366	0.000428505
Sox11	1.33858	4.55376	0.000428505
Txlnb	-2.05185	4.54616	0.000435479
Chst14	-0.908678	4.54393	0.000437227
Susd6	-0.735527	4.54107	0.000438635
Psd3	-0.941553	4.54117	0.000438635
Gm10134	-7.04168	4.54137	0.000438635
Slc7a1	0.768286	4.5373	0.000441968
Sfxn1	0.697455	4.53605	0.00044274
Nptxr	-0.764089	4.5189	0.000460062
Sipa1l2	-0.913201	4.51744	0.000461098
Itgav	-0.690043	4.51662	0.000461449
Hsd17b4	-0.785946	4.50622	0.000472111
Carnmt1	0.878431	4.50566	0.000472198
5830444B04Rik	-1.30246	4.50234	0.000475293
Swap70	-0.683627	4.5008	0.000476444
Apobr	-0.884695	4.49999	0.000476802
Leprot	-0.95464	4.49749	0.000479033
Oplah	-0.713107	4.49628	0.000479832
Klc4	-1.04381	4.49315	0.000482766
Cd81	-0.671773	4.49244	0.000483031
Map3k1	0.830089	4.4904	0.000483704
Zfpm2	1.82104	4.49078	0.000483704
Mospd2	-0.88322	4.49074	0.000483704
Rab3il1	7.06995	4.48854	0.000485236
Npdc1	-0.726006	4.48383	0.000489989
Gon4l	0.731255	4.48163	0.000491947
Ccne2	0.886865	4.47714	0.00049651
C1qtnf1	-1.67056	4.47115	0.000501208
Arid5a	0.908409	4.47174	0.000501208
Chrnb1	0.99921	4.47127	0.000501208
Glrp1	1.31774	4.47153	0.000501208
Neu1	-0.925579	4.46828	0.000503986
Inmt	-6.42054	4.46563	0.000505868
Nmd3	0.703293	4.46524	0.000505868
Exo1	0.838096	4.46587	0.000505868
Nop14	0.691793	4.46319	0.00050771
Lrpap1	-0.883755	4.46132	0.000509349
Wdr77	0.77396	4.45275	0.000518381
Tpm2	-0.696535	4.45307	0.000518381
Xpnpep1	0.667262	4.45181	0.000518945
Plbd2	-0.695305	4.44639	0.000523758
Ccdc186	0.711433	4.44686	0.000523758
Cthrc1	6.95938	4.44668	0.000523758
Rtl5	-3.97832	4.44307	0.000527212
Ly6e	-0.63777	4.44074	0.000529474
Ggt1	-2.73885	4.43629	0.000534359
Vegfc	1.71267	4.43568	0.000534538
Hrob	0.739336	4.42185	0.000551185
Dnm3os	-0.907854	4.42143	0.000551185
Polr3c	0.714563	4.42022	0.000551545
Norad	-0.636786	4.42045	0.000551545
Arl6	-0.996246	4.41795	0.000553847
Mtss2	-0.864078	4.40556	0.000569264
Calm2	-0.672225	4.40447	0.000570085
Idh3a	0.730846	4.40254	0.000571416
Zfp467	-2.14152	4.40261	0.000571416
Mpp2	1.6957	4.40175	0.000571848
mt-Nd6	-0.944451	4.3988	0.000575131
B630019K06Rik	-3.34896	4.3972	0.000576027
Wdr35	-0.871674	4.39735	0.000576027
Lrp4	2.79428	4.39566	0.000577467
Fip1l1	0.65021	4.39427	0.000578714
Fam135a	0.694321	4.38974	0.000584164
Mta2	0.647916	4.38558	0.000589167
Sars	0.653527	4.38478	0.000589634
Sh3bp5	-0.767172	4.37523	0.00060211
Gns	-0.623615	4.37103	0.000607317
Cd63	-0.618781	4.37024	0.000607788
Fuca1	-0.785136	4.36801	0.000610279
Ctsa	-0.634917	4.36612	0.000612294
Sgpl1	-0.663533	4.3655	0.00061253
Tmem64	-0.806599	4.36249	0.000616152
Rgs20	1.8943	4.34743	0.000637224
Cyth3	-0.766773	4.34652	0.000637898
Atm	0.732243	4.34446	0.000640261
H6pd	-0.719008	4.34274	0.000642135
Pip4k2c	-0.676406	4.33863	0.000646892
Orc2	0.632457	4.339	0.000646892
Gnpda2	1.62817	4.33711	0.000648494
Cd99l2	-0.837585	4.33631	0.000649011
Ctsb	-0.586186	4.33343	0.000652655
Cds2	-0.673606	4.33149	0.000654219
mt-Nd4	-0.600122	4.3315	0.000654219
Clk2	0.845505	4.33034	0.000655275
Abcb1b	1.11038	4.32864	0.00065717
Arhgef25	-0.763701	4.32764	0.000657878
Thbs3	-1.07072	4.32728	0.000657878
Epb41l5	1.3186	4.32639	0.000658558
Tbx3	1.83028	4.3221	0.000663946
Atf3	0.984554	4.32196	0.000663946
Pja2	-0.668804	4.31854	0.000668211
Dact2	-1.76079	4.31829	0.000668211
Ifi211	-0.931383	4.31162	0.000677848
Zc3h12b	-6.91161	4.30636	0.000685407
Haghl	-1.06146	4.30275	0.000690433
Abhd14b	-0.852207	4.29697	0.000698965
Pcyt1a	-0.835715	4.29582	0.000700059
Cdk19	-0.725963	4.29541	0.000700059
Adgrl3	3.76824	4.29246	0.00070411
Tmem63a	-0.702014	4.28694	0.000712401
Rap1gds1	0.664785	4.2813	0.000720095
Cavin2	-0.915794	4.28156	0.000720095
Zfpm1	-0.93768	4.28095	0.000720095
Ube2l6	-1.05941	4.27978	0.000721306
Reep3	-0.660069	4.27925	0.000721464
Tceal1	-2.90964	4.27677	0.000724864
Comt	-0.66749	4.2743	0.000728258
Tasor2	0.630242	4.27335	0.00072839
Patl1	0.673163	4.27373	0.00072839
Inpp5d	-0.77258	4.26851	0.000735823
Eef1e1	0.815151	4.26746	0.00073685
Pcolce	-0.840476	4.26692	0.000737028
Commd7	-0.870527	4.26584	0.000738132
Epb41l1	-0.598114	4.26411	0.000740342
Bcl2	-0.755395	4.26227	0.000742734
Tead3	-1.06951	4.25956	0.000745902
Camkk1	-0.861076	4.25973	0.000745902
Svip	3.5604	4.25815	0.000747574
Cdc73	0.660226	4.25315	0.000755478
Cd164	-0.598749	4.2525	0.000755852
Narf	-0.964636	4.24929	0.000760224
Mapk6	0.608263	4.24871	0.000760224
Ccbe1	-0.631553	4.24906	0.000760224
Acat2	-0.76305	4.24668	0.000763022
Nr2f1	1.23892	4.2388	0.000776221
Crebl2	-1.0653	4.23784	0.000777176
Kansl1l	-0.932425	4.23723	0.000777506
Pax5	3.76306	4.22723	0.00079482
Sqle	-0.605895	4.22644	0.000795492
Arfgap3	-0.719668	4.22467	0.000797958
Wfs1	1.70024	4.22218	0.000801745
Prpf3	0.709145	4.21598	0.000812486
Hipk3	-0.669759	4.21485	0.000812996
Pcdh17	-3.82734	4.21493	0.000812996
Tgfb3	-0.991121	4.20988	0.000819998
Inpp5e	-0.759985	4.20985	0.000819998
Ndn	6.33947	4.21035	0.000819998
Tulp4	-0.762032	4.20811	0.000822484
Tex30	0.843574	4.20481	0.000827846
Zfhx3	0.721995	4.20387	0.000827846
Ldlrad3	1.26215	4.2036	0.000827846
P4ha3	-2.01599	4.20443	0.000827846
Exoc4	-0.620033	4.20253	0.000829075
Trim33	0.642172	4.20172	0.000829817
Rbm47	2.30458	4.19835	0.000835467
Bcl2l1	-0.655879	4.19313	0.000844748
Pld3	-0.830296	4.19228	0.000845595
Platr14	3.75427	4.19046	0.000848309
Arhgdib	2.23293	4.1896	0.000849183
Smg5	0.721466	4.18684	0.000853759
Gm14137	-1.46031	4.18638	0.000853848
Adamts9	1.23128	4.18495	0.000855837
Eif2ak4	-0.700823	4.18336	0.000858143
Edc4	0.640915	4.18194	0.000860139
Taldo1	-0.730339	4.18147	0.000860237
Vim	-0.61131	4.17994	0.000861802
Tmem230	-0.935775	4.17985	0.000861802
Pop1	0.647065	4.17753	0.000863936
Parp9	-0.951449	4.17802	0.000863936
Rbm3	-0.768052	4.17778	0.000863936
Prl2c5	-3.35226	4.17703	0.0008641
Ubqln2	-0.689684	4.17595	0.000864597
Fes	-1.30052	4.17623	0.000864597
Prkcz	1.85083	4.1745	0.000866661
Frk	-1.01423	4.16135	0.000891598
Itpkb	2.50708	4.16145	0.000891598
Zfp639	0.754492	4.16085	0.000891609
Ccdc92	1.83027	4.16052	0.000891609
E130308A19Rik	1.0455	4.15968	0.000891647
Xxylt1	-0.733243	4.15994	0.000891647
2610008E11Rik	-1.13971	4.14931	0.000912342
Nlk	0.706273	4.14769	0.000914869
Ext1	-0.688109	4.14462	0.000920492
Fstl1	-0.755835	4.13983	0.000929826
Tmem250-ps	-0.709914	4.1371	0.000934816
Ifi30	-0.739975	4.13667	0.000934854
Pdgfa	-0.84898	4.13175	0.000944625
Mctp2	-1.06198	4.13132	0.000944659
Rassf8	-0.685102	4.13023	0.000946144
Gm5751	4.99804	4.12366	0.000959669
Prpf38b	0.630225	4.12068	0.000965364
Atp6ap2	-0.705807	4.11976	0.000966511
Gatd1	-0.899083	4.11915	0.00096697
Zranb2	0.633742	4.1175	0.00096975
Map1lc3b	-0.63882	4.11555	0.000973196
Zfp609	0.611663	4.11342	0.000977057
Slc35a5	-0.853546	4.11174	0.000979776
Gatd3a	-0.89022	4.11141	0.000979776
Lcn2	-6.30129	4.10561	0.000992024
Polr1a	0.616593	4.10297	0.000997138
Cpsf7	0.639585	4.09436	0.00101616
Mettl16	0.631187	4.09246	0.00101966
Parp8	0.772622	4.08973	0.00102515
Sdf2l1	0.849141	4.08626	0.00103242
Fer	-0.754397	4.08279	0.00103974
Ifngr1	-0.825565	4.07797	0.00104746
Snx4	-0.64736	4.07885	0.00104746
Tmem106a	-1.62819	4.07861	0.00104746
Setd7	0.620775	4.078	0.00104746
Lonrf3	-2.06792	4.07391	0.00105632
Foxred2	1.90263	4.0734	0.00105659
Slc2a9	-1.53422	4.07126	0.00106085
Mrpl21	0.766136	4.06939	0.00106444
Zrsr1	-0.980292	4.06769	0.00106763
Slc25a12	-0.711221	4.06603	0.00107075
Trim27	0.662105	4.06328	0.00107655
Ap3d1	-0.584721	4.05969	0.00108449
Plekhg4	1.3736	4.05451	0.00109651
Marcksl1	0.745413	4.05398	0.00109685
Dhcr7	-0.700625	4.04646	0.00111499
Cep19	-1.12632	4.0456	0.00111552
Peg13	-0.990714	4.04546	0.00111552
Ppip5k2	0.625342	4.04444	0.00111712
Igfbp6	-1.09712	4.04269	0.00112061
Strap	0.593406	4.04153	0.00112259
Nt5dc1	-0.931415	4.03741	0.00113226
Golgb1	-0.593091	4.03578	0.00113548
Dennd4b	0.999005	4.03361	0.00114015
Rel	1.22644	4.02933	0.00115039
Abi3bp	-6.79083	4.02877	0.00115084
Tnfrsf21	1.67074	4.02512	0.0011595
Cpt1a	-0.885973	4.02311	0.00116383
Diras2	-4.28839	4.02125	0.00116777
Sdf2	-0.705496	4.01787	0.00117478
Pias3	-0.882357	4.01825	0.00117478
Parp1	0.621756	4.01627	0.00117806
Fundc2	-0.687896	4.01441	0.00118205
Rtl8b	-3.54228	4.01323	0.0011842
P3h2	1.37939	4.01149	0.00118789
Os9	-0.643561	4.00864	0.00119464
Clcn3	0.604194	4.00218	0.00121145
Naf1	0.680828	3.99799	0.00122211
Ccn4	-0.994852	3.99752	0.00122232
Ltbp3	-0.600028	3.99532	0.00122745
Dnpep	-0.687822	3.99408	0.00122985
Thap11	0.783189	3.99264	0.00123284
Ndfip1	-0.601862	3.99201	0.00123352
Tmem106c	-0.893966	3.98946	0.00123969
Gbgt1	-4.92225	3.98251	0.00125858
Ssr2	0.621975	3.97953	0.00126612
Ilvbl	-0.809719	3.97812	0.00126909
Zfp773	-1.52156	3.96823	0.00129718
Rgs12	-0.828099	3.95883	0.0013244
Rapgef6	0.656925	3.9568	0.0013294
Ctnna1	-0.564401	3.95622	0.00133002
Rbm15	0.682549	3.95534	0.00133153
Arrdc1	-1.05286	3.95474	0.00133219
Pawr	0.977018	3.95331	0.00133543
Phlpp1	-0.671744	3.95123	0.00134024
Zfp850	0.909906	3.95098	0.00134024
Psme3	0.592088	3.95021	0.00134143
Anxa8	-3.73749	3.94927	0.00134197
Vamp8	-0.798916	3.94964	0.00134197
Tars2	0.744821	3.94833	0.00134372
Stip1	0.572949	3.94722	0.00134597
Hspa4	0.557092	3.94377	0.00135433
Kifbp	-0.795804	3.94411	0.00135433
Bmi1	-0.577444	3.94211	0.00135715
2610001J05Rik	-0.724547	3.94219	0.00135715
P3h4	-0.821988	3.93157	0.00138806
Car9	3.33591	3.93164	0.00138806
Ssbp2	-1.18571	3.92767	0.00139936
Tmem164	-0.746245	3.92415	0.0014083
Trim71	1.29924	3.9243	0.0014083
Tlcd3a	0.821501	3.9209	0.00141762
Abca16	-6.69424	3.91801	0.00142585
Cask	0.912935	3.91701	0.00142792
Rap1a	0.688564	3.91513	0.00143286
Echdc1	-0.730116	3.91368	0.00143641
Mark2	0.65383	3.90732	0.00145632
Denn2b	-0.901421	3.90471	0.00146386
Slk	0.608189	3.9006	0.00147648
Znhit6	0.759505	3.89757	0.00148425
Thoc2l	0.682277	3.89772	0.00148425
Prcc	0.67068	3.8951	0.00149145
Slc38a1	0.567114	3.89426	0.00149305
Fam162a	-0.649834	3.89329	0.00149509
Wapl	0.582231	3.89004	0.00150502
P2rx4	-0.864572	3.88639	0.00151645
Gstm2	-0.852618	3.87791	0.00154367
Nrg2	3.27237	3.8781	0.00154367
Ilf2	0.634787	3.87642	0.00154766
Mpv17l	-1.3087	3.87367	0.00155618
Tmem141	-1.47298	3.86757	0.00157683
Sorbs1	0.862968	3.86601	0.00158113
Wdhd1	0.807025	3.8652	0.00158276
Slc43a3	1.15244	3.86111	0.00159635
Srr	-0.879602	3.86066	0.00159666
Dpm2	-0.685872	3.85999	0.00159774
Ampd2	0.658198	3.85912	0.00159959
Smc5	0.713305	3.85655	0.00160637
Pkp4	0.64155	3.85681	0.00160637
Vps26c	-0.659219	3.85559	0.00160855
Nxf1	0.6508	3.85386	0.0016095
Vps26a	-0.638788	3.85413	0.0016095
Hexb	-0.664568	3.85448	0.0016095
Asns	0.558602	3.85496	0.0016095
Fut4	1.18284	3.85278	0.00161217
Cpox	0.712669	3.85204	0.00161353
Bag3	-0.68414	3.84237	0.0016485
Urb2	0.621014	3.83793	0.001664
Ephb3	-0.902688	3.83546	0.00167208
Glt8d2	-1.1225	3.83425	0.00167537
Slc27a3	1.64632	3.82573	0.00170713
Tob1	-0.742764	3.81958	0.00172999
Klhl3	-0.956567	3.81886	0.00173141
Pknox2	-3.44743	3.81536	0.00174398
Msmo1	-0.643004	3.81448	0.00174605
Ei24	-0.611061	3.81358	0.00174821
Akr1b3	0.674065	3.8097	0.00175947
Khdc4	0.620481	3.81005	0.00175947
Plekhh2	-0.713507	3.80996	0.00175947
Ctnnd1	-0.659268	3.80922	0.00175995
Bcl9l	-0.620321	3.80829	0.00176224
Arhgef11	0.63878	3.8025	0.00178441
Sardh	-2.80589	3.79981	0.00179403
Ezh2	0.666036	3.79857	0.00179765
Mvb12b	-0.952486	3.79684	0.00180252
Atxn7l2	0.859353	3.79667	0.00180252
Fam111a	0.842615	3.795	0.00180674
Mindy2	-0.762784	3.79494	0.00180674
Alg1	-0.840601	3.79239	0.00181435
D030056L22Rik	0.712797	3.79254	0.00181435
Ecsit	0.928783	3.79158	0.00181626
Dync1i2	-0.603755	3.78892	0.00182588
Trip13	0.660171	3.78444	0.00184329
Ptprk	-1.19166	3.78231	0.00185086
Dlg5	-0.598595	3.78069	0.00185622
Vps13d	-0.65639	3.77955	0.00185806
B4galt1	-0.646855	3.77982	0.00185806
Dpf1	1.30396	3.77444	0.00187849
Zfp692	0.81532	3.77055	0.00189382
Tars	0.571543	3.76971	0.00189596
Hexim1	-0.705394	3.76562	0.00191231
Rab12	-0.654518	3.76494	0.00191375
Baiap2	-0.655693	3.76446	0.00191431
Tmem223	1.52795	3.7635	0.00191696
Chd1l	1.056	3.75991	0.0019313
Herc2	-0.636729	3.75935	0.00193222
Tbx4	-1.31474	3.75436	0.00195295
Rragb	-3.68863	3.75263	0.00195913
Tcim	-0.934612	3.75227	0.00195915
Mbnl3	-0.753533	3.7476	0.00197872
Chka	0.706306	3.74481	0.00198984
Fabp5	1.03411	3.7443	0.00199058
Pdxdc1	-0.586958	3.74334	0.00199175
Ppp2r3a	-0.722937	3.74345	0.00199175
Per2	-1.00146	3.74209	0.00199501
Gstp1	-0.68121	3.74193	0.00199501
Trub1	0.87322	3.74075	0.00199882
Cstf2t	6.51682	3.73797	0.00200999
5430416N02Rik	0.967021	3.73457	0.00202419
Skap2	-0.740141	3.73418	0.00202437
Odc1	0.56829	3.73367	0.00202512
Hoxa11	-1.13016	3.73286	0.00202724
Nek8	-0.882273	3.7319	0.00203008
Nup85	0.631085	3.72952	0.00203635
Fundc1	-0.762502	3.72952	0.00203635
Rybp	0.774585	3.73	0.00203635
Gpr176	-4.85117	3.72916	0.00203638
Mst1	1.23046	3.72447	0.00205683
Sf1	0.567159	3.72387	0.00205756
Prickle1	1.75543	3.72362	0.00205756
Cyp1b1	-4.84288	3.72043	0.00206943
Dclre1b	0.986405	3.72047	0.00206943
Fnbp1	-0.594099	3.71944	0.0020725
Skil	0.728978	3.71737	0.00208074
Ptms	-0.564601	3.71326	0.00209634
Smtnl2	2.62028	3.71311	0.00209634
Tshz1	-0.724476	3.71309	0.00209634
Cars	0.584255	3.70876	0.002115
AC160336.1	-2.64532	3.70855	0.002115
Pnrc2	-0.69051	3.70523	0.00212953
Nxpe4	-1.3036	3.70317	0.00213796
Nfs1	-0.758696	3.70248	0.00213966
Gm16001	-1.47416	3.69326	0.00218383
Iqsec2	-1.04752	3.69178	0.00218956
Sf3b4	0.650987	3.68713	0.00221135
Kif13b	-0.696593	3.68651	0.0022128
Ccdc116	1.01295	3.68468	0.00222039
2310022B05Rik	-0.62643	3.68094	0.00223781
2610507B11Rik	0.532336	3.67976	0.00224211
Ralgds	-0.82164	3.67827	0.00224806
Srrm4os	-3.40644	3.67778	0.00224883
Tmem254a	-0.861514	3.6746	0.00226358
Dtnbp1	-0.684443	3.67373	0.00226634
Uqcrq	0.785674	3.66998	0.00228416
Oga	0.605921	3.66935	0.0022857
Cox8a	0.6868	3.66359	0.00231443
Ikbip	-0.636688	3.66013	0.00233108
Ccn3	-1.02923	3.65713	0.00234539
Fam185a	0.810537	3.65667	0.00234603
Shank2	0.91242	3.65502	0.00235312
BC005624	-0.655611	3.65183	0.00236865
Gm20655	-2.46555	3.65047	0.0023742
Impdh2	0.575496	3.64822	0.00238467
Pik3ip1	-2.13282	3.64696	0.00238973
Dbp	-1.25294	3.64226	0.00241386
Fgf10	-1.15012	3.64189	0.00241403
Car12	2.80503	3.63886	0.00242905
Irs2	-0.647968	3.63783	0.00243292
Hs1bp3	-0.684111	3.63227	0.00246234
Bora	0.734591	3.62952	0.00247607
Tmem53	-3.24923	3.62473	0.00250159
Prelid2	1.03315	3.62157	0.00251791
Gm43197	-2.88653	3.6189	0.00253151
Arsb	-0.956778	3.61461	0.00255464
Tgfa	2.27221	3.61334	0.00256012
Nnmt	-0.895393	3.61246	0.00256334
Cd47	-0.577186	3.61094	0.00257036
Tex2	-0.614296	3.61044	0.00257135
Mr1	-1.22619	3.60861	0.00257876
Chpt1	-1.23351	3.60852	0.00257876
Nfil3	0.79981	3.60781	0.00258099
Rnd1	1.34956	3.60746	0.00258111
Rad18	0.659617	3.60631	0.00258595
Mapk8ip1	-0.658237	3.60571	0.0025867
Pcdhb16	-1.8686	3.60551	0.0025867
Crtam	-1.17742	3.60336	0.00259758
Cdkn2c	-1.24572	3.60255	0.00260045
Sinhcaf	0.851771	3.59993	0.00261418
Bdp1	0.576316	3.59924	0.00261635
Soga3	-3.5815	3.59846	0.00261904
Abcb9	-1.386	3.59627	0.00263027
Psat1	0.613135	3.59465	0.00263806
Anxa11	-0.555687	3.59357	0.00264095
Eaf1	0.688271	3.59312	0.00264095
Bcl7a	0.921019	3.59285	0.00264095
Mfge8	-0.637271	3.59286	0.00264095
Ssna1	-0.684182	3.59147	0.00264738
Oxsr1	0.588698	3.59045	0.00265156
Rassf7	-1.01813	3.58227	0.00269993
Prss16	2.27448	3.57995	0.00271232
B3gnt9	-1.04669	3.57234	0.00275818
Zfyve27	0.690548	3.57043	0.00276825
Grk2	0.576804	3.56881	0.00277653
Rtl8a	-5.88002	3.56484	0.00279991
Ubr1	-0.629915	3.56335	0.0028074
Cav2	-0.64262	3.55946	0.00282771
Cavin1	-0.549403	3.55923	0.00282771
Pkig	-0.830976	3.55924	0.00282771
Dapk1	3.77609	3.55637	0.00284426
Ndst3	1.10515	3.55581	0.00284578
Calcoco1	-0.708912	3.55066	0.00287756
Crtap	-0.645057	3.55031	0.00287774
Dhdh	6.44115	3.54992	0.00287814
Zmat1	-2.244	3.54817	0.00288758
Hivep2	0.641224	3.54411	0.00291245
Arih2	0.639536	3.5438	0.00291245
Trnt1	0.595979	3.54319	0.00291439
Acvr2b	1.07867	3.5426	0.00291615
Cpt1c	-0.713541	3.53298	0.00297734
Top3b	-0.62642	3.53293	0.00297734
Atg12	-0.602469	3.53246	0.00297831
Fam102a	-1.22969	3.53071	0.00298814
Eef2kmt	-0.867399	3.52685	0.00301258
Cdc6	0.824474	3.52649	0.00301279
Apobec3	-0.71349	3.52405	0.00302751
Hdac7	-0.620838	3.51984	0.00305474
Ubxn1	0.582088	3.5188	0.00305979
Dgkh	0.844171	3.5092	0.00312585
Trpc1	1.15356	3.5084	0.00312935
Tnfrsf14	-3.52932	3.50395	0.0031592
Cx3cl1	-0.952901	3.50355	0.00315978
Ppcdc	0.782861	3.49695	0.00320578
Men1	0.572194	3.49402	0.00322509
Enho	-4.15642	3.49267	0.00323271
Zbtb24	-0.77859	3.49186	0.00323537
Hexim2	-1.09331	3.49136	0.00323537
Pcmtd1	-0.729445	3.49163	0.00323537
Mtbp	0.585049	3.49084	0.0032368
Nsun2	0.615076	3.48975	0.0032426
Adpgk	0.601551	3.48513	0.0032748
Clcn4	-0.714987	3.48431	0.0032786
Mpv17	-0.717101	3.48299	0.00328618
Syt7	5.84974	3.47108	0.00337508
Sh2b3	0.600074	3.47073	0.00337534
Fggy	-0.95306	3.46888	0.00338721
Ctns	-0.839347	3.46608	0.00340661
Ptbp2	0.743905	3.46195	0.00343582
Mpp7	-0.952078	3.46174	0.00343582
Etl4	3.60733	3.45709	0.00347029
Pgpep1	-0.837312	3.45468	0.00348704
Loxl4	-0.982303	3.45063	0.00351455
Trpc4ap	-0.573496	3.45085	0.00351455
Tmx4	-0.624293	3.44496	0.00355817
Gars	0.52814	3.44359	0.00356682
Tnks2	0.551014	3.44251	0.00357307
Abhd17b	0.685243	3.4404	0.00358532
1600012H06Rik	-0.693803	3.44039	0.00358532
Galns	-0.907453	3.43906	0.00359373
Adgra1	-2.22385	3.43839	0.00359666
Tsc1	-0.582079	3.43711	0.00359946
Haus6	0.594834	3.43732	0.00359946
Fchsd1	-0.896342	3.43744	0.00359946
Ints3	0.591507	3.43577	0.00360796
Oat	-0.684377	3.43419	0.0036185
Rnf152	1.87701	3.43272	0.00362813
Nop56	0.564722	3.4315	0.00363568
Extl3	-0.570132	3.42679	0.00367138
D5Ertd615e	1.29281	3.42663	0.00367138
Dap	-0.587547	3.4263	0.00367159
Fblim1	-0.662477	3.42548	0.0036758
Calhm2	-0.782517	3.42515	0.003676
Dhrs3	-4.09312	3.4237	0.0036856
Apol10b	-5.76536	3.42199	0.0036975
Tnfrsf22	0.716845	3.4215	0.00369904
Ctr9	-0.551333	3.42009	0.00370841
Dgka	-1.17294	3.41598	0.00373833
Grsf1	0.619611	3.41615	0.00373833
Arl4c	0.760769	3.41294	0.00376184
Serinc1	-0.521645	3.41106	0.00377544
Bms1	0.551141	3.4098	0.00378372
Oxnad1	0.68242	3.40729	0.00380084
Tm2d2	-0.857785	3.40722	0.00380084
Mgst2	-1.41755	3.40521	0.0038158
Mrps25	0.762154	3.40478	0.00381683
Csnk1g2	-0.554924	3.40405	0.00382055
Fastkd3	0.756561	3.40186	0.00383708
Stx2	-0.658005	3.40071	0.00384184
Dhx33	0.582558	3.40078	0.00384184
Sumf1	-0.634838	3.39936	0.00385104
Arnt2	-2.91995	3.39689	0.00387023
Ilk	-0.560825	3.39425	0.00388552
Rbm8a	0.616099	3.39428	0.00388552
Eef1g	0.508467	3.39464	0.00388552
Lyrm9	0.987253	3.39136	0.00390872
Ap3s1	-0.698049	3.39011	0.00391727
Dctpp1	0.782368	3.38667	0.00394557
Has2	2.12595	3.38229	0.0039828
Tbc1d17	-0.678706	3.3808	0.00399367
Kmt5b	0.720219	3.37894	0.00400794
Acta2	-3.01049	3.37859	0.00400837
Fbxw2	-0.616572	3.37801	0.00401084
Uchl3	0.674289	3.37142	0.00406934
Rnf141	-0.694838	3.37052	0.00407488
Socs3	-0.715512	3.36873	0.00408892
Pcdh7	0.729363	3.3681	0.00409197
Bpnt1	0.638294	3.36238	0.00414327
Slf1	0.761397	3.36115	0.00415207
Ttll7	2.88383	3.36063	0.00415415
Eps8l1	-1.13899	3.353	0.00422396
Gtpbp4	0.557136	3.35279	0.00422396
Gga2	-0.70632	3.3495	0.00425304
5830417I10Rik	0.710238	3.34846	0.00426032
Eno3	-0.675137	3.34487	0.00429261
Wnt10b	-1.42994	3.34396	0.00429865
Snhg6	0.805215	3.3418	0.00431706
Rps6ka2	0.692939	3.34027	0.00432932
Pnpla7	-0.809891	3.33832	0.00434573
Ids	-0.913736	3.33736	0.00435235
Il6ra	-0.933913	3.33437	0.00437938
Rbm4	1.49794	3.33354	0.00438465
A830082K12Rik	1.07498	3.33201	0.00439711
Msrb1	-0.803903	3.32617	0.00445358
Tmem176a	-1.52865	3.32513	0.00446113
Enpp2	-1.32415	3.3247	0.00446249
Myl6	-0.556604	3.32292	0.00447771
Bcl2l15	2.97865	3.32114	0.00449294
Crim1	-0.566214	3.32022	0.00449937
Fbxo6	-0.665223	3.31912	0.00450763
Rbbp9	-0.72358	3.31481	0.00454948
2700081O15Rik	0.666078	3.31353	0.00455976
Slitrk5	5.71704	3.31167	0.00457611
Proser2	1.44634	3.3087	0.00460441
Clu	-0.687872	3.30504	0.00464013
Ciao1	-0.610571	3.30314	0.00465727
Rpl35	-0.565392	3.30203	0.00466598
Nrip1	0.663422	3.29979	0.00468685
Avil	-1.33886	3.29702	0.00471369
Arhgef28	1.02962	3.2956	0.00472581
Gfi1	3.25566	3.29253	0.00475606
Tmem144	1.32958	3.29215	0.00475705
Emilin2	-0.694294	3.29124	0.00476373
Got2	0.54442	3.2899	0.0047752
A930007A09Rik	-1.5401	3.28675	0.00480659
Zbtb18	0.762851	3.28602	0.00481141
Pakap	0.627584	3.28565	0.00481223
Ahr	-0.893633	3.28391	0.00482832
Erg28	-0.698395	3.28119	0.00485371
Grip1	2.32446	3.28103	0.00485371
Pofut2	-0.626922	3.28056	0.00485567
Metap1	0.594598	3.27704	0.00489194
Wdr19	-0.845878	3.27521	0.00490923
Zdhhc16	0.665137	3.27464	0.00491226
Yipf5	-0.575632	3.27259	0.00493226
Efnb1	-1.76311	3.27207	0.00493479
Fdft1	-0.586381	3.2717	0.00493558
Megf8	-0.554357	3.27018	0.00494952
Cbr3	-2.8257	3.26398	0.0050173
Cav1	-0.536897	3.26245	0.00502826
Pik3r5	-2.01051	3.26263	0.00502826
Rtf2	-0.560701	3.26206	0.00502933
Hdgf	0.497572	3.25731	0.00508127
Ankrd1	2.04635	3.25586	0.00509128
Usp20	-0.692115	3.25599	0.00509128
Slc30a4	-0.530361	3.2545	0.0051038
Wdr62	-0.706099	3.25265	0.00512223
Ddit4l	-3.10324	3.24984	0.00515197
Tle6	-1.04922	3.24904	0.005158
Ccdc86	0.752874	3.24678	0.0051814
Retreg2	-0.600546	3.24533	0.0051952
Pwwp2a	0.787253	3.24207	0.00523082
Cyb5r3	-0.550596	3.23908	0.00525997
Mllt11	1.03406	3.23918	0.00525997
Ankrd50	0.576602	3.23831	0.00526573
Vps8	-0.731588	3.23795	0.00526663
Atp6v1d	-0.580552	3.23705	0.005274
D330041H03Rik	1.05103	3.23596	0.00528371
Rsbn1	0.612221	3.23475	0.00529494
Utp15	0.581728	3.23289	0.00531409
Ube2d3	0.520235	3.22838	0.00536593
Cad	0.58679	3.22529	0.00539702
Fam102b	-0.593811	3.22548	0.00539702
Myo18a	-0.634599	3.2246	0.00540209
Bbs12	1.12276	3.2235	0.00541216
Ttll3	0.788092	3.22209	0.00542611
Slc25a28	0.746969	3.22147	0.00543025
Ptpra	-0.537648	3.22083	0.0054319
Trp53i11	2.45626	3.22076	0.0054319
Taf1d	0.624418	3.21765	0.00546377
Gm37206	1.36114	3.21768	0.00546377
Dync1li1	0.56683	3.21656	0.00547386
Man2b2	-0.727756	3.21604	0.00547674
Napb	1.18903	3.21559	0.00547878
Pla2g12a	0.946943	3.21435	0.0054908
Kctd15	0.841754	3.21361	0.0054964
Mynn	0.705246	3.21333	0.0054964
Atp10a	-0.759056	3.21073	0.0055258
Amdhd2	-0.843662	3.20873	0.0055476
Abl1	-0.530189	3.20831	0.00554857
Gnb4	0.666402	3.20809	0.00554857
G6pdx	-0.623263	3.20044	0.00563967
Pwwp2b	-0.930277	3.20044	0.00563967
Gm13203	-1.97143	3.19968	0.00564587
Glrb	3.6512	3.19926	0.00564758
Ints12	0.757617	3.1986	0.00565118
Gnptg	-0.74294	3.19841	0.00565118
Ostc	0.54844	3.19329	0.00571454
C130036L24Rik	1.52739	3.18983	0.00575642
Gpr107	-0.570802	3.18825	0.00577078
Cep20	-0.664051	3.18818	0.00577078
Myo10	0.60039	3.18564	0.00580082
Bmp1	-0.589029	3.18476	0.00580882
Dstyk	-0.632487	3.18442	0.00580957
Zkscan17	0.59801	3.18222	0.00583532
Sp4	-1.01616	3.1817	0.0058385
Sntb2	-0.711192	3.17785	0.00588654
Rev3l	-0.643614	3.17518	0.00590833
Atp9b	-0.607126	3.17505	0.00590833
Nusap1	-0.790993	3.17583	0.00590833
AI661453	-1.76217	3.17487	0.00590833
Zfp955a	-0.668468	3.17484	0.00590833
Sumo3	-0.569141	3.17441	0.00590955
Nucb1	-0.53172	3.17418	0.00590955
Ppp2r1a	-0.535135	3.17111	0.00594757
Pkn2	0.543515	3.17071	0.00594919
Rai1	0.62867	3.16899	0.00596901
Fbxo21	-0.718402	3.16826	0.0059752
Rrnad1	0.817958	3.16706	0.00598392
Vasn	-0.594761	3.16725	0.00598392
Selenon	-0.639945	3.16666	0.00598567
Gm44250	-0.779759	3.16606	0.00599004
Nkx2-2os	-2.4397	3.16539	0.00599544
Pogz	0.597715	3.1615	0.00604548
Pparg	1.95835	3.16114	0.0060466
Pcdhgc3	-0.646211	3.15978	0.00606164
Tbl1xr1	0.576846	3.15527	0.00612092
Ibtk	0.535453	3.15489	0.00612235
Pde7a	0.675399	3.15459	0.00612259
Npc1	-0.641252	3.15209	0.00615402
Ncl	0.502212	3.1511	0.00615684
Mrps22	0.698634	3.15121	0.00615684
Nagk	-0.67493	3.15106	0.00615684
Erlin1	0.56479	3.15074	0.00615743
Sec24b	0.539361	3.14964	0.00616909
Naa40	0.615829	3.14802	0.00618819
Nasp	0.598615	3.14558	0.00621905
Nob1	0.628004	3.14433	0.00623295
Srp14	-0.603983	3.1434	0.00623979
Tango6	0.702037	3.1433	0.00623979
Arfgap2	-0.589351	3.14113	0.00626706
Kras	0.599306	3.14066	0.00626982
Gm42547	0.770259	3.14034	0.00627039
Rgcc	1.30349	3.1379	0.00629378
Nop16	0.689061	3.13793	0.00629378
Gm5421	-1.72654	3.13804	0.00629378
Sh3glb2	-0.628519	3.13516	0.00632951
Ccdc39	-4.01769	3.13174	0.00637561
Cnpy2	-0.644603	3.12257	0.00650748
Uqcrh	-0.569939	3.12155	0.00651867
Plpp1	-0.766968	3.12111	0.00652114
Bag4	0.674759	3.12077	0.00652205
Lyst	-0.575318	3.11514	0.00660131
Rasgrp3	1.94601	3.11498	0.00660131
Plcl1	2.04877	3.11407	0.00661099
Abcc5	-0.549261	3.11124	0.00664992
Pttg1	-0.756036	3.11029	0.00666034
Ttc8	-0.788539	3.10998	0.00666086
Garnl3	-1.28784	3.10951	0.00666382
Eif3a	0.508432	3.10846	0.00666739
Chst1	-0.824869	3.1087	0.00666739
Sart1	0.53195	3.10879	0.00666739
Casz1	-2.26846	3.10811	0.00666848
Zdhhc20	-0.616067	3.10221	0.00675557
Hmgcs1	-0.584251	3.09707	0.00683169
Clk3	0.601052	3.09623	0.00684061
Sephs1	-0.567907	3.09562	0.00684381
Creb3	-0.786429	3.09548	0.00684381
Fkbp10	-0.528305	3.09489	0.00684879
Trim66	1.65095	3.09104	0.00690548
Trim21	-1.34215	3.09049	0.00690994
Ccng1	-0.537724	3.08916	0.00692683
Dpysl3	-0.553757	3.0878	0.00694415
Pds5a	0.507514	3.08735	0.00694592
Pxn	0.557848	3.08715	0.00694592
Kdm2a	0.525824	3.0845	0.00698406
Abcb1a	-2.14434	3.08203	0.00701952
Cdh17	-2.41876	3.07875	0.00706382
Rab7b	-1.51183	3.07881	0.00706382
Slc25a1	-0.560942	3.07475	0.00712386
Spn	-2.49938	3.07454	0.00712386
Hsd17b12	-0.491571	3.06996	0.00719494
Rin1	0.524854	3.06878	0.00719785
Flna	-0.488656	3.06874	0.00719785
Smg7	0.50239	3.06879	0.00719785
Selenop	-2.715	3.0687	0.00719785
Tnxb	-1.25483	3.0672	0.00721832
Fgfr2	-3.22975	3.06592	0.0072351
Hhip	1.09517	3.06497	0.00724645
Adam19	2.14242	3.06443	0.00724649
Zbtb4	-0.599674	3.06458	0.00724649
Spsb2	-1.11665	3.06289	0.00726777
Ythdf3	0.560775	3.0612	0.00729165
H2-T23	0.915387	3.06072	0.0072951
Ldb1	0.583558	3.05988	0.00730471
Srprb	0.568265	3.05961	0.00730476
Fgfr1	-0.490531	3.05678	0.0073481
Senp3	0.560347	3.0564	0.00734989
Abhd15	2.09837	3.05599	0.00735238
Cmtr2	0.698073	3.05362	0.00738816
Gfod1	0.579366	3.0516	0.00741796
Dennd4c	-0.549072	3.04749	0.00748395
Ube2k	0.569628	3.0471	0.00748599
Arhgef17	-0.542294	3.04552	0.00750869
Dynlt3	-0.645789	3.04376	0.00753459
Casp9	-0.641001	3.04205	0.0075597
Slc38a4	-0.550656	3.0403	0.00758563
Mapkap1	-0.557905	3.03692	0.00764006
Samd12	5.54065	3.03557	0.0076565
Wdr61	0.652168	3.03546	0.0076565
Commd9	-0.907957	3.03435	0.00766953
Synpo2	-1.32952	3.03419	0.00766953
Phka2	-0.783573	3.03342	0.00767841
Cadm1	-0.605337	3.03155	0.00770215
Usp37	0.54756	3.03168	0.00770215
Ttyh3	-0.968688	3.02814	0.00775486
Shisa4	-0.869571	3.02799	0.00775486
Hnrnpa1	0.534825	3.0278	0.00775486
Polr1b	0.604463	3.01906	0.0079076
Gatad2b	0.521506	3.01867	0.00791005
Gm11816	-1.6893	3.01808	0.00791592
Gpatch4	0.646888	3.01746	0.00792249
Dynap	3.37444	3.01479	0.00796638
Itgb2	-1.01424	3.01385	0.00797886
Lztfl1	-0.720923	3.01308	0.00798812
Rabac1	-0.749827	3.01074	0.00802654
L1cam	1.10371	3.00683	0.00809414
Vps18	-0.668524	3.00403	0.00814167
Ttc21b	-0.679585	3.00274	0.0081609
Ckap2	-0.669099	3.00116	0.0081858
Tax1bp3	-0.700169	2.99938	0.00821433
Wdr12	0.571616	2.9987	0.00822224
Myo19	0.628997	2.99266	0.00833237
Gabpb2	0.637589	2.99111	0.00835721
Tnfrsf23	0.821987	2.99065	0.00835883
Filip1l	-0.717441	2.99024	0.00835883
Arhgap8	-1.71387	2.99031	0.00835883
Acap2	-0.531062	2.98956	0.00836694
Ctsz	-0.580073	2.98843	0.00838363
Bax	-0.612145	2.98783	0.0083852
Chst11	0.693329	2.98797	0.0083852
Rtkn2	0.8189	2.98739	0.00838875
Smarcc1	0.483995	2.98545	0.0084161
Zfp941	-0.957666	2.98563	0.0084161
Dab2	-0.626683	2.98388	0.00843809
Cox15	0.648035	2.9838	0.00843809
Specc1l	-0.624974	2.98275	0.00845351
Eprs	0.513691	2.98125	0.00847758
Cttnbp2nl	0.613102	2.98092	0.00847893
Pgap1	1.21235	2.97978	0.00849626
Ulk2	-0.637188	2.97934	0.0084997
Tbrg4	0.593443	2.97822	0.0085166
Npat	0.562846	2.97647	0.00854587
Dbt	0.889216	2.97223	0.00861958
Atp11b	0.505085	2.9723	0.00861958
Casp7	5.4871	2.97057	0.00864745
Luc7l	0.521296	2.96844	0.00868476
Map1lc3a	-0.90677	2.96756	0.00869726
Bri3	-0.744678	2.96642	0.00870964
Izumo4	-1.87192	2.96666	0.00870964
Irf8	2.24372	2.96561	0.00872073
Hspe1	0.522659	2.96521	0.00872374
Prkab2	0.780415	2.96412	0.00874048
Spindoc	0.730081	2.96213	0.00877531
Fam171a1	-0.525569	2.96075	0.00879816
Terf2	0.631465	2.95784	0.008852
Acsl5	0.561986	2.95687	0.00886093
Nupr1	0.726383	2.95679	0.00886093
Ankrd46	-0.623313	2.95663	0.00886093
Sptb	3.54611	2.95583	0.0088668
Cep78	0.756048	2.95593	0.0088668
Dqx1	1.36947	2.95531	0.00887228
Farsb	0.544062	2.9548	0.00887758
Cnnm4	0.778393	2.9535	0.00889887
Nefm	0.987059	2.95291	0.00890053
Nr3c1	-0.498534	2.95312	0.00890053
Atp6v1a	-0.523307	2.95129	0.00892851
Tpd52l2	-0.522883	2.9501	0.00894729
Cd44	-0.469661	2.94961	0.00894729
Bcas2	0.617545	2.94984	0.00894729
Rxylt1	-0.581728	2.94803	0.00897481
Gm38357	1.83354	2.94534	0.00902517
Mrps30	0.586891	2.94479	0.00903134
Pacs2	-0.613597	2.94337	0.00905563
Zbtb22	-0.678804	2.94151	0.00908384
Ganab	0.498398	2.94166	0.00908384
Chchd4	0.749426	2.93633	0.00918758
Prag1	0.885372	2.93593	0.00919057
Kctd20	-0.548421	2.93447	0.00921613
Tmem170b	0.702582	2.9336	0.00922934
Aff4	0.481707	2.93169	0.00926465
Ubxn6	-0.640641	2.93057	0.009283
Tpr	0.466479	2.92875	0.00931446
Sele	1.73646	2.9286	0.00931446
Osbp	0.549491	2.92825	0.00931663
Wwc1	0.728279	2.92632	0.00934718
Tsc22d3	-0.582952	2.92656	0.00934718
Dennd4a	0.623258	2.92482	0.00937413
Wdr75	0.553148	2.92435	0.00937597
Pip4p1	-0.628857	2.92423	0.00937597
4930402H24Rik	-0.626096	2.92209	0.00941681
Zcchc10	0.786266	2.92089	0.00943754
Armc9	-0.762014	2.92034	0.00944388
Gm22579	1.55805	2.91644	0.0095236
Tmem218	-1.15677	2.91583	0.00953145
Ptprn	0.536167	2.91281	0.00959256
Ccndbp1	-0.664922	2.91069	0.00963383
Nfkbiz	-0.606954	2.90984	0.00964724
Ssbp3	-0.554107	2.9079	0.00968478
Hexa	-0.551367	2.90631	0.00971247
Chst10	-1.20112	2.90616	0.00971247
Clp1	-0.657567	2.90401	0.00975495
Clip1	0.549664	2.90015	0.00983642
Ptpn6	-0.791693	2.89958	0.00983806
1810055G02Rik	0.584797	2.89978	0.00983806
Rrp12	0.655044	2.89863	0.00985408
Atad3a	0.540009	2.89731	0.00987834
Serf2	-0.523299	2.8967	0.00988644
Ppt1	-0.553495	2.89636	0.0098886
Il10rb	-1.00187	2.8947	0.00990955
Atg13	-0.573334	2.89486	0.00990955
Tspyl1	-0.593692	2.89505	0.00990955
Tma16	0.671942	2.89391	0.00992173
Chp1	-0.52676	2.89315	0.00992777
Rab27b	-1.06259	2.89325	0.00992777
Rcn1	-0.520517	2.89247	0.00993769
Ddx25	2.25362	2.89038	0.00997995
Zeb2	0.613092	2.88981	0.00998733
Aoc2	0.813082	2.88787	0.0100263
Gm36445	0.97349	2.88475	0.0100928
Psg17	2.7328	2.88252	0.010139
Snx2	-0.535145	2.88088	0.0101717
Slc2a6	-1.43792	2.88026	0.0101805
Vps35l	-0.567247	2.87771	0.0102307
Cd300lb	-1.17174	2.87763	0.0102307
Ydjc	0.767777	2.87635	0.0102551
Ubn2	0.549359	2.87146	0.0103654
Tmem231	-0.69453	2.87099	0.0103707
Aldh16a1	-0.603729	2.87045	0.0103775
Podxl	1.65655	2.86927	0.0103999
Sltm	0.488816	2.86674	0.0104549
Acbd5	-0.588388	2.86257	0.0105439
5730409E04Rik	-0.798593	2.86256	0.0105439
Tpm3	0.472923	2.86088	0.0105789
Pdia5	-0.58744	2.85952	0.010606
Sh3yl1	1.09207	2.85888	0.0106158
Gaa	-0.531386	2.85798	0.0106317
Decr2	-0.841939	2.85336	0.0107395
1700120G11Rik	-2.32791	2.85291	0.0107446
Smpd2	-1.18712	2.8518	0.0107532
Asap1	-0.487148	2.85158	0.0107532
Rad54l2	0.548642	2.85176	0.0107532
Rps17	-0.489124	2.85192	0.0107532
Dph5	0.781471	2.8456	0.0108962
Pde4dip	0.559705	2.84428	0.0109233
Cbwd1	0.734843	2.84204	0.0109737
Msra	-0.98492	2.83835	0.0110609
Pla2g4a	-0.736135	2.83786	0.0110673
Med16	-0.791567	2.83686	0.0110865
Boc	-1.03162	2.83275	0.0111858
Slpi	-2.47459	2.83119	0.0112196
Kiz	-0.651564	2.83048	0.0112318
Kcnn4	-0.662739	2.82964	0.0112473
Fgd3	-1.19081	2.82935	0.0112484
Nup153	0.481001	2.82841	0.0112603
M1ap	-2.48112	2.82852	0.0112603
Ddx58	-0.853123	2.82799	0.0112649
Sh3tc2	-0.709707	2.82741	0.0112737
Pbx1	-0.592413	2.82551	0.0113167
Tmem62	-1.17673	2.82443	0.0113385
Smc3	0.572503	2.82059	0.011433
Kremen1	-0.523008	2.82009	0.0114333
Zfhx2	0.915683	2.82024	0.0114333
Fez2	-0.57855	2.81805	0.0114808
Mtx3	0.586502	2.81442	0.0115708
Fhdc1	1.75991	2.8133	0.0115941
Chmp2b	-0.621204	2.81151	0.0116357
Aldh6a1	-1.21212	2.81083	0.0116474
Tango2	-1.02421	2.81011	0.0116605
Zfp142	0.548255	2.80929	0.011676
Ndufb8	0.639449	2.80723	0.0117249
Cops2	-0.470335	2.80551	0.0117649
Clasp2	0.562781	2.80323	0.0118203
Ift57	-0.69534	2.80247	0.0118345
Rabgap1	-0.507151	2.80003	0.0118882
Lasp1	-0.483513	2.80003	0.0118882
Retreg3	-0.559726	2.79946	0.0118972
Pard6g	2.26561	2.7992	0.0118977
Adh5	0.529147	2.79757	0.0119358
Acot13	-0.779021	2.79652	0.0119523
Gucd1	-0.613607	2.79649	0.0119523
AI506816	0.580644	2.79441	0.0120033
Ap1ar	0.606981	2.79376	0.0120146
Ttc26	-0.830822	2.79318	0.0120241
Chst15	-0.828416	2.79263	0.0120326
Pms2	0.682828	2.7919	0.0120464
Mxi1	0.592382	2.78748	0.0121563
Cemip	-3.60456	2.78757	0.0121563
Cep55	0.609712	2.78613	0.0121874
Hnrnpul2	0.542281	2.78557	0.0121964
Arhgap45	-0.59984	2.78373	0.0122414
Itfg1	-0.554571	2.7821	0.0122807
2610528A11Rik	-1.49033	2.7792	0.0123563
Dkk2	1.69729	2.77407	0.0124964
Scp2	-0.589253	2.77271	0.0125287
Jmy	0.536952	2.77025	0.012593
Foxk2	0.477551	2.76604	0.0127088
Plscr1	0.514376	2.7633	0.0127822
Dag1	-0.467951	2.76247	0.0127996
Arfgap1	-0.547421	2.76092	0.0128383
Ctsc	0.81968	2.76019	0.0128529
Sspo	-1.74136	2.75836	0.0129002
Capns1	-0.498253	2.75764	0.0129103
Tada2a	0.598647	2.75755	0.0129103
Rab32	-1.22922	2.75664	0.0129304
Mfsd13a	1.23441	2.75635	0.0129318
Hs3st5	2.20349	2.75594	0.0129371
Gramd3	-0.773982	2.75552	0.0129427
Gpr137b	-0.782958	2.75425	0.0129734
Dnajb11	-0.544693	2.75375	0.0129814
Irf1	-0.676799	2.75267	0.0130066
Mcm3	0.547353	2.75179	0.0130259
Tnfaip3	0.977811	2.75093	0.0130447
Rhoq	-0.590699	2.75029	0.013057
Kbtbd4	-0.638785	2.74798	0.0131196
D030028A08Rik	1.70812	2.74764	0.0131226
5430430B14Rik	0.979804	2.74681	0.0131407
9930014A18Rik	4.26428	2.74426	0.013211
Rbm43	-0.779097	2.74365	0.0132225
Mcph1	0.585757	2.74282	0.0132407
Col7a1	1.02018	2.7411	0.0132861
Fancd2	0.603946	2.74024	0.013298
Eda2r	-0.642295	2.74046	0.013298
Suz12	0.471913	2.73787	0.0133635
Pdia3	-0.481511	2.73458	0.0134581
Ifi35	-0.82105	2.73331	0.0134901
Zbtb25	0.683206	2.73283	0.0134977
Fem1b	0.473795	2.73221	0.0135099
Pus10	0.594784	2.73128	0.0135244
Arhgap21	-0.478067	2.73137	0.0135244
R3hcc1	-0.638697	2.73073	0.013534
Plscr3	-0.698851	2.73007	0.0135455
Snx27	0.574107	2.72967	0.0135455
Ddx10	0.529218	2.72969	0.0135455
Nin	-0.483794	2.72801	0.0135843
Wasf3	5.27761	2.72796	0.0135843
Ube2cbp	1.35642	2.72642	0.0136255
5430421F17Rik	-1.2695	2.72609	0.0136285
Pitpnc1	0.780404	2.7236	0.0136995
Hap1	2.94145	2.72207	0.0137404
Ppp1r21	-0.576024	2.72022	0.0137919
Peg3	7.06528	2.7195	0.0138074
Fbxo3	-0.609126	2.71897	0.0138168
Nvl	0.497662	2.71671	0.0138789
Lin28b	1.72159	2.71656	0.0138789
Gcc2	-0.571062	2.71102	0.0140498
Zfp563	-0.855549	2.70665	0.0141844
Rab5b	-0.570069	2.70634	0.0141868
Fanca	0.491048	2.7053	0.0142135
Cep57	0.575126	2.70406	0.0142466
Cda	-0.804062	2.70319	0.0142675
Dvl2	-0.52571	2.70116	0.0143266
Tenm4	-0.450447	2.69981	0.0143636
Zer1	-0.664852	2.69939	0.0143699
Mroh6	2.28091	2.69644	0.0144603
Mex3b	0.819745	2.69619	0.0144611
Dner	-1.63631	2.6959	0.0144629
N4bp3	0.866505	2.69562	0.0144647
Phb2	0.523131	2.69233	0.0145645
Eif3g	0.555678	2.69218	0.0145645
Ahctf1	0.456047	2.69132	0.0145856
Lrp10	-0.500007	2.69084	0.014594
Snx29	-1.3807	2.68951	0.0146311
Mre11a	0.532963	2.68915	0.0146355
Clint1	0.502589	2.68819	0.0146528
Evc	-0.841274	2.68795	0.0146528
Wdr7	-0.63386	2.68818	0.0146528
Itpr3	-0.450594	2.68689	0.0146809
Pank2	-0.514044	2.68586	0.014708
Htatip2	-0.743394	2.68516	0.0147242
Prkra	-0.855578	2.68445	0.0147403
Xylb	0.775169	2.68412	0.0147438
Cibar1	-0.714795	2.68372	0.0147499
Cdr2	-0.606	2.68215	0.0147956
Zfp395	0.741047	2.67852	0.014912
Galnt15	-3.09388	2.67789	0.0149256
Gm33989	-0.69244	2.67736	0.014936
Cpne3	-0.625619	2.676	0.014975
Rras	-0.696479	2.67302	0.0150661
Hdhd3	-1.13305	2.67292	0.0150661
Ppat	0.518894	2.67208	0.0150874
Tgm2	1.66539	2.67026	0.0151426
Zzz3	0.522029	2.66952	0.0151608
Sp100	-2.02757	2.66794	0.0152001
Znhit1	-0.636925	2.66803	0.0152001
Zfp503	-4.24377	2.6676	0.0152042
Nufip1	0.60739	2.6643	0.0153122
Csn3	1.46365	2.66392	0.0153127
Ccn1	0.750372	2.66383	0.0153127
Cbx1	0.546342	2.66273	0.0153436
Psmd4	0.476699	2.66154	0.0153777
Arhgap1	-0.519472	2.6611	0.0153801
Mrpl9	0.585833	2.66102	0.0153801
Nol8	0.575394	2.66068	0.0153844
Slc25a30	0.580459	2.65654	0.0155234
Dock1	-0.595473	2.65591	0.0155379
Mrpl47	0.681571	2.6546	0.0155768
G430095P16Rik	-2.57555	2.65438	0.015577
Fgf7	-0.641787	2.65289	0.0156224
Ghdc	-0.772302	2.65209	0.0156347
Agfg2	-0.742724	2.65187	0.0156347
Siah2	0.691882	2.65223	0.0156347
Serpine1	-0.754016	2.6504	0.0156766
Mdm4	0.532494	2.65026	0.0156766
Gm48604	1.05854	2.64963	0.0156915
Nup54	0.528355	2.64491	0.0158545
Noa1	0.687409	2.64312	0.0159056
Tlr4	-0.519811	2.64294	0.0159056
Prkag1	-0.647632	2.64285	0.0159056
Rap1gap	-0.750028	2.64173	0.0159383
Edem1	0.467069	2.64111	0.0159446
Nsmce1	-0.629266	2.64117	0.0159446
Pgk1	-0.473291	2.64039	0.0159629
Timm9	0.58521	2.64011	0.015965
Rnd3	-0.530151	2.63857	0.0159935
Washc5	-0.472194	2.63853	0.0159935
Acpp	2.21194	2.63861	0.0159935
Atp6v1g1	-0.509047	2.63845	0.0159935
Rnf185	-0.550059	2.63527	0.0161028
Gfpt1	0.462667	2.63298	0.0161715
Tsr1	0.493804	2.63305	0.0161715
Stk17b	-0.643795	2.63208	0.0161968
Ivd	-0.619092	2.63001	0.0162635
Adgrg6	-0.67848	2.62985	0.0162635
Lsm12	0.503259	2.62918	0.0162719
Ppil2	-0.498718	2.62919	0.0162719
Plxnb1	2.08318	2.62847	0.0162904
Mrpl15	0.546905	2.62703	0.0163278
Col16a1	-0.539481	2.62707	0.0163278
Vps39	-0.529798	2.62564	0.0163718
Irag1	-3.43561	2.62519	0.0163805
Rab15	5.21202	2.62444	0.0164003
Nsl1	0.582714	2.62193	0.0164871
Faf1	0.515869	2.62122	0.0165007
Ighmbp2	0.696481	2.62113	0.0165007
Ncam1	0.8406	2.62028	0.0165248
Arid5b	-0.559784	2.61981	0.0165343
Gm14139	-1.38684	2.61943	0.0165404
Oas1c	-2.47932	2.61348	0.0167561
Raph1	0.462425	2.61336	0.0167561
Acad9	0.617805	2.60971	0.0168888
Tmem220	-1.34584	2.60872	0.016919
Lrrc32	-3.26967	2.60715	0.0169716
Rpn2	-0.4366	2.6057	0.0170114
Nras	0.475498	2.60585	0.0170114
Stbd1	1.93122	2.60507	0.0170272
Mid1	-1.00398	2.6026	0.0171158
Gnas	-0.450096	2.60029	0.0171986
Fbxo4	-0.78317	2.59972	0.0172038
Naaa	-0.616478	2.59973	0.0172038
Cxcl16	2.1048	2.5988	0.0172229
Ipo11	0.553527	2.59882	0.0172229
Pcif1	-0.527939	2.59799	0.0172464
Atp6v0e	-0.523568	2.59632	0.0173039
D630045J12Rik	-0.507162	2.59431	0.0173757
Echs1	-0.535092	2.59293	0.017422
Kitl	-0.469354	2.59248	0.0174316
Crlf1	1.91622	2.59212	0.017437
Ccn5	-4.2516	2.59063	0.017486
Bag2	0.662955	2.59047	0.017486
Marchf5	0.518396	2.58672	0.0176289
[truncated: 683 more rows]

## Sheet: Table 4
Supplemental Table 4. List of primers used for mRNA quantification by quantitative PCR, primers used for testing FIH-KO cells by CRISPR/Cas9 methodology, primers used for the generation of shRNA against FIH and primers used for ChIP-IP.
Primers used for mRNA quantification by quantitative PCR
Specie	Gene name	Forward sequence (5' to 3')	Reverse sequence (5' to 3')
Mouse	Glut1	CATCCTTATTGCCCAGGTGTTT	GAAGACGACACTGAGCAGCAGA
	Vegfa	CCACGTCAGAGAGCAACATCA	TCATCTCTCCTATGTGCTGGCTTT
	Hk2	TGATCGCCTGCTTATTCACGG	AACCGCCTAGAAATCTCCAGA
	Pdk1	GAAGCAGTTCCTGGACTTCG	CCAACTTTGCACCAGCTGTA
	Pgk1	ATTCTGCTTGGACAATGGAGC	AGGCATGGGAACACCATCA
	Phd2	GACCGGCGTAACCCTCATG	TTGCTGACTGAATTGGGCTTG
	Phd3	GCTTCCTCCTGTCCCTCAT	CCTGGATAGCAAGCCACCATTG
	Bnip3	GCTCCAAGAGTTCTCACTGTGAC	GTTTTTCTCGCCAAAGCTGTGGC
	Ldha	ACGCAGACAAGGAGCAGTGGAA	ATGCTCTCAGCCAAGTCTGCCA
	Amot	CACACTCCTCTACCTTGACTGG	CGGCTCAACACGGTAATCTCCT
	Ccn1 (Cyr61)	GTGAAGTGCGTCCTTGTGGACA	CTTGACACTGGAGCATCCTGCA
	Ctgf	TGCGAAGCTGACCTGGAGGAAA	CCGCAGAACTTAGCCCTGTATG
	Ankrd1	GCTTAGAAGGACACTTGGCGATC	GACATCTGCGTTTCCTCCACGA
	Areg	GCAGATACATCGAGAACCTGGAG	CCTTGTCATCCTCGCTGTGAGT
	Myc	TCGCTGCTGTCCTCCGAGTCC	GGTTTGCCTCTTCTCCACAGAC
	Aurkb	CTTCTACGACCAGCAGAGGATC	GGCATCTGACAGTTCCTCCATG
	Cdca3	CTCGTTCACCTAGTGCTGGCAT	GCAATGCCAAGAGTAGGAGAGC
	RPLP0	CGACCTGGAAGTCCAACTAC	ATCTGCTGCATCTGCTTG
	Hif1an	GTGCCAGCACCCATAAGTT	CGCGCTGCTGTATAGCTT
	Rosa26	AAGGAGCGAGGGCTCAGTTGG	GGTGAGCATGTCTTTAATCTACCTCG
Human
	GLUT1	TTGCAGGCTTCTCCAACTGGAC	CAGAACCAGGAGCACAGTGAAG
	VEGFA	TTGCCTTGCTGCTCTACCTCCA	GATGGCAGTAGCTGCGCTGATA
	HK2	GAGTTTGACCTGGATGTGGTTGC	CCTCCATGTAGCAGGCATTGCT
	PDK1	CATGTCACGCTGGGTAATGAGG	CTCAACACGAGGTCTTGGTGCA
	PGK1	CCGCTTTCATGTGGAGGAAGAAG	CTCTGTGAGCAGTGCCAAAAGC
	PHD2	CAGCATGGACGACCTGATAC	TACATAACCCGTTCCATTGC
	PHD3	CATCAGCTTCCTCCTGTC	AAGCCACCATTGCCTTAGAC
	BNIP3	TGCTGCTCTCTCATTTGCTG	GACTCCAGTTCTTCATCAAAAGGT
	AMOT	TCCAATGCTGGATCAGGCTTGC	ATTCAGCACGGTAGTCTCCACC
	CCN1 (CYR61)	GGAAAAGGCAGCTCACTGAAGC	GGAGATACCAGTTCCACAGGTC
	CTGF	CTTGCGAAGCTGACCTGGAAGA	CCGTCGGTACATACTCCACAGA
	Areg	GCACCTGGAAGCAGTAACATGC	GGCAGCTATGGCTGCTAATGCA
	MYC	CCTGGTGCTCCATGAGGAGAC	CAGACTCTGACCTTTTGCCAGG
	RPLP0	CGACCTGGAAGTCCAACTAC	ATCTGCTGCATCTGCTTG
	HIF1AN	CCTCTAACCTGCTGCTCATTGG	GTAGAGGCACTCGAACTGATCC
	Gli2	GTCAGAGCCATCAAGACCGAGA	GCATCTCCACGCCACTGTCATT
Primers used for Sanger DNA sequencing for testing FIH-KO by CRISPR/Cas9	Forward sequence (5' to 3')	Reverse sequence (5' to 3')
For mouse	TGCTGACCGACACAAACCTT	GAACTCAAAGCGCAGAGCAG
For human	TCCGGAATAGGCGGAGCTT	TCTCAACCGGGTACCTTCCT
Primers used for the generation of shRNA against FIH
shRNAs oligonucleotides against FIH clonning into pGreenPuro vector	GATCC GCAGTTATAGCTTCCCGACTA CTTCCTGTCAGA TAGTCGGGAAGCTATAACTGC TTTTTG	AATTCAAAAAGCAGTTATAGCTTCCCGACTATCTGACAGGAAGTAGTCGGGAAGCTATAACTGCG
shRNAs oligonucleotides against FIH clonning into pGreenPuro vector	GATCCCCCTGAAATGGGACCTTGAATCTCGAGATTCAAGGTCCCATTTCAGGGTTTTTG	AATTCAAAAACCCTGAAATGGGACCTTGAATCTCGAGATTCAAGGTCCCATTTCAGGGG
pGreenPuro primers for screening	AATGTCTTTGGATTTGGGAATCTTAT	TGGTCTAACCAGAGAGACCCAGTA
Primers used for ChIP IP	Forward sequence (5' to 3')	Reverse sequence (5' to 3')
	GCCTTCCTTTCCCCCACTTTA	CTAGGTTCGGGAGTCTGGGA

## Sheet: Table 5
Supplemental Table 5. List of plasmids used in the study.
Plasmid	Vendor	Acknowledgements	Reference
pGreenPuro-shRNA-Stx3S-C4	Addgene plasmid Cat.#: 99742	Addgene plasmid #99742; http://n2t.net/addgene:99742; RRID: Addgene_99742, a gift from Thomas Weimbs (University of California, Santa Barbara, California, USA)	PMID: 29475951
pRSV-Rev	Addgene plasmid Cat.#: 12253	Addgene plasmid #12253; http://n2t.net/addgene:12253; RRID: Addgene_12253, a gift from Didier Trono (Swiss Vaccine Research Institute, Lausanne, Switzerland)	PMID: 9765382
pMDLg/pRRE	Addgene plasmid Cat.#: 12251	Addgene plasmid #12251; http://n2t.net/addgene:12251; RRID: Addgene_12251, a gift from Didier Trono (Swiss Vaccine Research Institute, Lausanne, Switzerland)	PMID: 9765382
pMD2.G	Addgene plasmid Cat.#: 12259	Addgene plasmid #12259; http://n2t.net/addgene:12259; RRID: Addgene_12259, a gift from Didier Trono (Swiss Vaccine Research Institute, Lausanne, Switzerland)	--
VSV-G plasmid	Addgene plasmid Cat.#: 14888	Addgene plasmid #14888; http://n2t.net/addgene:14888; RRID: Addgene_14888, a gift from Tannishtha Reya (Herbert Irving Comprehensive Cancer Center, Columbia University, New York, USA)	PMID: 12717450
HRE-Luciferase	Addgene plasmid Cat.#: 26731	Addgene plasmid #26731; http://n2t.net/addgene:26731 ; RRID:Addgene_26731, a gift from Navdeep Chandel (Northwesterm University, Chicago, USA)	PMID: 18268343

## Sheet: Table 6
Supplemental Table 6. List of fluorochromes-conjugated antibodies used in flow cytometry analyses.
Antibody	Specificity	Clone	Vendor	Fluorochrome	Catalog number
CD45	Mouse anti-mouse	104	BD	BV480	566073
CD3	Rat anti-mouse	17A2	BD	BUV737	741788
CD4	Rat anti-mouse	GK1.5	BD	BUV395	565974
CD8a	Rat anti-mouse	53-6.7	BD	BUV563	748535
CD11b	Rat anti-mouse	M1/70	BD	BUV805	741934
CD44	Rat anti-mouse	IM7	BD	BUV805	741921
CD19	Rat anti-mouse	6D5	Biolegend	APC/Cyanine7	115529
CD11c	Armenian hamster anti-mouse	N418	Biolegend	PE	117307
F4/80	Rat anti-mouse	BM8	Biolegend	APC/Cyanine7	123117
NK-1.1	Mouse anti-mouse	PK136	Biolegend	BV605	108739
Ly-6G/Ly-6C (Gr-1)	Rat anti-mouse	RB6-8C5	Biolegend	BV711	108412
CD62L	Rat anti-mouse	MEL-14	Biolegend	APC/Fire	104412
CD223 (LAG-3)	Rat anti-mouse	C9B7W	Biolegend	PE/Cyanine7	125207
CD134 (OX-40)	Rat anti-mouse	OX-86	Biolegend	BV711	119409
CD279 (PD-1)	Rat anti-mouse	29F-1A12	Biolegend	BV785	135225
4-1BB (CD137)	Syrian hamster anti-mouse	17B5	Biolegend	APC	106109
CD8a	Rat anti-mouse	53-6.7	Biolegend	FITC	100705
CD25	Rat anti-mouse	PC61	Biolegend	Alexa Fluor 700	102024

## Sheet: Table 7
Supplemental Table 7. List of primary antibodies used for western blot.
Antibody	Vendor	Catalog number
Anti-FIH	Novus Biologicals	Cat.#: NB100-428
Anti-FIH-1 (A-5)	Santa Cruz Biotechnology	Cat.#: SC-271780
Anti-AMOT	Thermo Fisher Scientific	Cat.#: THPA5103603
Anti-AMOT	Santa Cruz Biotechnology	Cat.#: SC-166924
Anti-HIF-1a	Novus Biologicals	Cat.#: NB100-449
Anti-VHL	Santa Cruz Biotechnology	Cat.#: SC-135657
Anti-PHD2	Santa Cruz Biotechnology	Cat.#: SC-271835
Anti-p21	Santa Cruz Biotechnology	Cat.#: SC-6246
Anti-p27 Kip1 (D69C12) XP	Cell Signaling Technology	Cat.#: 3686
Anti-Phospho-MOB1 (Thr35) (D2F10)	Cell Signalling Technology	Cat.#: 8699
Anti-YAP	Thermo Fisher Scientific	Cat. #: PA1-46189
Anti-Phospho-YAP (Ser127) (D9W2I)	Cell Signalling Technology	Cat.#: 13008
Anti-Nuclear Matrix Protein p84	Abcam	Cat.#: ab487
Anti-beta-tubulin	Thermo Fisher Scientific	Cat.#: MA5-16308
Anti-beta-Actin	Cell Signalling Technology	Cat.#: 8457

## Sheet: Table 8
Supplemental Table 8. Description of human lung tumor tissues (microarray panel) obtained from Novus Biologicals (NBO2-42066).
Position	Age	Sex	Organ	Pathological Diagnosis	Tumor History	Tumor size	Diffrentiation	TNM	Tissue ID
A1	29	F	Placenta	Human Normal Placenta					HT00031
A2				Paraffin
A3 A4	28	F	Lung	Normal					HT00756
A5 A6	45	M	Lung	Normal					HT00630
A7 A8	45	M	Lung	Normal					HT00631
A9 A10	47	M	Lung	Normal					HT00633
B1 B2	58	M	Lung	Squamous Cell Carcinoma	6 months	2x2x2	Moderately	T2N0M0	HT00637
B3 B4	55	M	Lung	Squamous Cell Carcinoma	20 days	5x4x4	Moderately-Well	T3N5M1	HT00640
B5 B6	50	M	Lung	Squamous Cell Carcinoma	1 month +	7x5x4.5	Poorly	T3N2M1	HT00641
B7 B8	60	F	Lung	Squamous Cell Carcinoma	17 months	2.5x2x2	Moderately	T2N5M1	HT00643
B9 B10	56	F	Lung	Adenocarcinoma	15 days	3.5x3x3	Poorly	T2N0M0	HT00644
C1 C2	54	M	Lung	Adenosquamous Cell Carcinoma	2 months	2.5x2x1	Moderately	T2N2M1	HT00648
C3 C4	60	M	Lung	Squamous Cell Carcinoma	1 month +	5x4.5x4	Poorly	T3N0M0	HT00649
C5 C6	54	F	Lung	Adenocarcinoma	50 days	4x4x4	Moderately	T2N3M0	HT00650
C7 C8	50	F	Lung	Adenocarcinoma	1 month	4x3.5x3.5	Poorly-Moderately	T2N4M0	HT00651
C9 C10	57	M	Lung	Squamous Cell Carcinoma	40 days	5x5x4	Poorly	T3N3M1	HT00652
D1 D2	50	F	Lung	Adenocarcinoma	1 month	4x4x3	Moderately	T2N0M0	HT00659
D3 D4	35	F	Lung	Adenocarcinoma	3 months	2.5x2x2	Moderately	T2N0M0	HT00660
D5 D6	40	M	Lung	Squamous Cell Carcinoma	15 days	3.9x3.5x2.5	Moderately	T2N4M0	HT00661
D7 D8	52	F	Lung	Adenocarcinoma	1 month	4x3.5x3.5	Moderately	T2N0M0	HT00662
D9 D10	39	M	Lung	Squamous Cell Carcinoma	29 days	4x3.8x3.5	Poorly-Moderately	T2N1M0	HT00663
E1 E2	69	M	Lung	Adenocarcinoma	1 month	5x4x4	Poorly	T3N0M0	HT00670
E3 E4	63	M	Lung	Squamous Cell Carcinoma	5 months	3x2x1.5	Poorly	T2N0M0	HT00671
E5 E6	60	F	Lung	Squamous Cell Carcinoma	20 days	3.2x2.7x2	Poorly-Moderately	T2N0M0	HT00672
E7 E8	58	M	Lung	Squamous Cell Carcinoma	3 months	5x4x4	Moderately	T3N2M0	HT00673
E9 E10	47	F	Lung	Squamous Cell Carcinoma	1 month	2x2x1.5	Poorly	T2N0M0	HT00674
F1 F2	60	M	Lung	Squamous Cell Carcinoma	42 days	3.7x3x3	Moderately	T2N4M0	HT00681
F3 F4	57	M	Lung	Adenocarcinoma	4 months	3.7x3x3	Poorly	T2N2M0	HT00682
F5 F6	62	M	Lung	Squamous Cell Carcinoma	60 days	5x4x4x	Poorly-Moderately	T3N1M0	HT00683
F7 F8	55	M	Lung	Squamous Cell Carcinoma	40 days	5x5x4	Poorly-Moderately	T3N4M0	HT00684
F9 F10	72	M	Lung	Squamous Cell Carcinoma	45 days	1.5x4.8x4	Poorly	T3N2M1	HT00685
