# Supplementary material for: Factor-inhibiting HIF (FIH) promotes lung cancer progression
Source: JCI Insight. 2023 Oct 23;8(20):e167394. doi: 10.1172/jci.insight.167394 (PMC10619494; doi:10.1172/jci.insight.167394)
Supplement: Supporting data values [file jciinsight-8-167394-s141.xlsx]

## Sheet: Fig. 1D
Figure 1D
	WT 21% O2	FIH-KO 21% O2	WT DMOG 21% O2	FIH-KO DMOG 21% O2	WT 1% O2	FIH-KO 1% O2	WT DMOG 1% O2	FIH-KO DMOG 1% O2
HRE Luciferase Activity	162.2	266.3	564.3	1825.4	157.3	1089.9	563.3	1480.2
	174.3	256.6	701.3	1606.9	216.7	1269.4	539	1638.7
	168.5	250.9	692	1917.3	193.2	1198	560.1	1912.8
	184.5	271.4	726.7	1852.4	185.6	1185.6	624.7	2100.8
	176	308.6	664.4	1767	179.7	1299.4	581.4	1998.4
	197.2	254.7	872.6	1673.9	580.7	1495.2	531.4	1771.1
	184.4	271.4	626.5	837.7	530.3	585.7	1050.5	2241.8
	176.2	308.6	626.5	670.6	498.7	582.3	1050.5	2544.1
	197.2	254.7	522	640.6	520.7	551.6	1172	2022.5

## Sheet: Fig. 1E
Figure 1E
	Relative expression for the following genes
	Genes:	Vegfa			Bnip3			Phd2			Phd3			Glut1			Hk2			Pgk1			Ldha			Pdk1
	Conditions:
	WT 21% O2	1.327	1.06	1.18	1.058	1.081	0.875	0.89	1.075	1.044	0.621	1.585	1.016	0.951	1.064	0.987	0.864	0.82	0.658	1.06	0.943	1.045	0.824	1.036	1.171	0.974159	1.17602	0.872882
	FIH-KO 21% O2	2.903	2.394	2.318	1.495	1.551	1.474	1.21	1.238	1.345	2.978	1.927	2.274	1.126	1.452	1.345	0.771	0.766	0.831	1.076	1.036	1.978	2.617	2.615	2.965	0.848262	0.757005	0.794163
	WT 1% O2	3.654	2.493	2.777	10.944	10.076	10.261	3.511	4.318	3.391	3.928	2.238	3.306	1.252	1.664	1.467	1.575	1.843	2.083	1.978	2.077	1.977	1.457	1.622	2.593	3.41376	3.87823	3.30535
	FIH-KO 1% O2	5.843	5.293	5.801	18.012	17.514	17.458	4.098	4.244	4.322	6.727	6.139	5.849	3.86	6.493	5.033	2.792	2.547	3.051	2.96	3.38	3.755	3.919	3.872	4.592	8.82063	8.44944	7.52664

## Sheet: Fig. 1G
Figure 1G
	WT 21% O2	FIH-KO 21% O2	WT 1% O2	FIH-KO 1% O2
gMFI 2-NBDG	399	1214	499	1579
	398	1192	668	1562
	370	1140	532	1747

## Sheet: Fig. 1H
Figure 1H
		WT			FIH-KO
	21% O2 48h	13.7699	13.6736	14.52	16.8893	16.7657	15.5677
	1% O2 48h	25.0251	25.6056	21.5694	50.1266	50.7544	53.1342

## Sheet: Fig. 1I
Figure 1I
		WT			FIH-KO
	Normoxia 48h.	0.0297564	0.186676	0.214402	0.186437	0.0293626	0.257368
	Hypoxia 48h.	0.320375	0.82056	0.458275	1.31964	0.688325	0.508502
	Hypoxia 72h.	0.442827	0.498106	0.470466	1.59054	1.71753	1.65404

## Sheet: Fig. 2A
Figure 2A
NCI-H1581 cell line	WT Normoxia			FIH-KO Normoxia			WT Hypoxia			FIH-KO Hypoxia
24h.	338960	342000	183960	304980	307840	163200	283590	291040	315560	177650	199260	212980
48h.	440800	442800	434600	375180	362050	192700	365600	384480	332910	256360	222240	258440
72h.	719490	788540	494700	462840	471000	414800	715200	686400	477960	250020	301940	238700
96h.	1771100	1619800	1392000	595980	487090	459000	746400	813700	739530	343360	354570	463640
LLC cell line	WT Normoxia			FIH-KO Normoxia			WT Hypoxia			FIH-KO Hypoxia
24h.	211560	199230	212520	272220	282130	303940	164150	175750	210530	99900	118180	100450
48h.	749800	815920	818400	656110	718200	618800	362880	345720	383040	260770	273750	288640
72h.	2502400	2420600	2474800	1370600	1374100	1332000	658460	624840	642420	361260	379140	658240
96h.	4128000	4103100	4047400	1852200	1842400	1959400	896350	937300	360500	441540	564960	448800
A549 cell line	WT Normoxia			FIH-KO Normoxia			WT Hypoxia			FIH-KO Hypoxia
24h.	267000	146000	267000	267000	220000	183000	377000	231000	194000	166000	220000	162000
48h.	591000	466000	623000	419000	460000	450000	439000	356000	361000	246000	403000	303000
72h.	727000	1080000	1080000	753000	895000	633000	450000	366000	382000	319000	345000	387000
96h.	2940000	2230000	2880000	1330000	1520000	910000	848000	450000	633000	382000	507000	476000
NCI-H460 cell line	WT Normoxia			FIH-KO Normoxia			WT Hypoxia			FIH-KO Hypoxia
24h.	283000	288000	240000	226000	273000	273000	283000	183000	204000	288000	131000	157000
48h.	680000	795000	832000	351000	628000	408000	544000	403000	549000	246000	157000	209000
72h.	1390000	1270000	1470000	900000	821000	1090000	628000	727000	507000	183000	319000	241000
96h.	2970000	2420000	3170000	1980000	1680000	1370000	607000	1000000	1050000	377000	309000	356000

## Sheet: Fig. 2B
Figure 2B
	Cell cycle distribution	WT Normoxia			FIH-KO Normoxia			WT Hypoxia			FIH-KO Hypoxia
	G0/G1	60.1	58.5	57.1	20.7	17.3	18.7	44.3	43.3	45.1	15.1	16.7	15
	S	13	13.1	13.5	5.25	6.02	6.6	9.41	9.36	9.89	7.01	6.41	6.57
	G2/M	22	25.7	25.9	68.5	69.3	68.3	35.9	36.1	32.9	65.3	63.3	69.6

## Sheet: Fig. 2D
Figure 2D
	Cdca3 gene
		WT 21% O2	FIH-KO 21% O2	WT 1% O2	FIH-KO 1% O2
		1.126	0.979	1.141	0.547
		0.917	0.908	0.982	0.461
		0.968	1.061	1.031	0.546
	Aurkb gene
		WT 21% O2	FIH-KO 21% O2	WT 1% O2	FIH-KO 1% O2
		0.846	0.797	0.978	0.425
		1.041	0.672	0.787	0.479
		1.136	0.74	0.875	0.49

## Sheet: Fig. 2E
Figure 2E
	LLC	Early apoptotic			Late apoptotic
	WT Normoxia	9.62	7.2	7.15	8.01	0.044	0.03
	FIH-KO Normoxia	16.6	9.12	10.9	7.99	0.085	0.08
	WT Hypoxia	5.41	30.2	19.6	20.6	2.03	1.01
	FIH-KO Hypoxia	8.83	41.8	32	24.7	4.78	4.63
	NCI-H1581	Early apoptotic			Late apoptotic
	WT Normoxia	21.8	4.05	16.6	1.53	0.08	2.87
	FIH-KO Normoxia	31.4	3.25	31.3	5.93	0.089	5.11
	WT Hypoxia	48.1	16.3	45.5	2.55	0.18	7.93
	FIH-KO Hypoxia	68	38.4	55.2	6.49	0.72	11.8
	A549	Early apoptotic			Late apoptotic
	WT Normoxia	2.38	16.9	2.31	4	0.62	2.24
	FIH-KO Normoxia	12.5	19.7	16.2	1.44	0.75	2.9
	WT Hypoxia	7.25	28.1	7.02	6.77	0.66	6
	FIH-KO Hypoxia	30.6	29.4	30.4	3.07	1.71	7.1
	NCI-H460	Early apoptotic			Late apoptotic
	WT Normoxia	4.21	1.28	1.33	1.15	0.044	1.45
	FIH-KO Normoxia	9.27	12.3	12.1	2.34	0.61	2.81
	WT Hypoxia	8.1	7.99	8.21	4.62	0.056	5.2
	FIH-KO Hypoxia	35.9	31.8	30	17.7	0.53	15.2

## Sheet: Fig. 3A
Figure 3A
	WT Normoxia vs. FIH-KO Normoxia				WT Hypoxia vs. FIH-KO Hypoxia
	Genes	Log2FC	Log10Pval		Genes	Log2FC	Log10Pval
	Amot	-4.57742	205.312		Amot	-5.10958	79.0521
	Ptn	-3.61192	100.667		Gm2115	-3.57503	62.2214
	Col4a5	-7.05975	82.4404		Wnt7b	3.45644	61.9055
	Col6a1	-2.62574	80.841		Col4a5	-6.55263	60.3512
	Pcdh19	-4.1185	80.3859		Armcx2	-3.73763	57.9126
	Wnt7b	4.21099	77.4232		Il1rl1	-2.43379	53.9745
	Gm2115	-3.22688	76.6421		Col6a1	-3.15118	51.8127
	Armcx2	-3.80733	62.997		Col12a1	-3.91078	47.7543
	C1s1	-3.09624	62.3488		Flt1	3.73933	44.2149
	Masp1	-2.46523	61.4161		C1s1	-3.7449	43.8094
	Thbs1	-3.47961	61.1345		Maged2	-4.75312	43.4366
	Ly6a	-3.13363	60.2529		Ly6a	-3.5125	42.48
	Ephx1	-2.82195	59.8658		Xdh	-2.47797	41.9575
	Pltp	-2.99801	57.112		Uap1l1	-2.16547	40.0902
	Lgals9	-2.49123	53.0435		Pcdh19	-3.6613	39.7929
	Egfr	-2.16021	50.0178		Mylk	-2.67838	35.4154
	Ly6c1	-2.79432	49.1263		Masp1	-2.1303	34.1297
	Zfp704	2.57904	48.741		Lgals9	-3.53076	32.9232
	Il1rl1	-2.3191	47.0972		Ly6c1	-2.74942	30.7163
	Rnf150	-4.87318	47.0051		Thbs1	-3.19907	30.2204
	Fam43a	-3.40632	45.7899		Man1a	1.99605	29.7886
	Flt1	3.86038	45.6755		Pltp	-2.6001	29.7348
	Mmp19	-2.82272	45.0502		Acsl6	2.92744	29.548
	Ak1	-1.90921	44.2874		Dtna	3.58144	29.4945
	Acsl6	2.77225	43.9051		Dppa4	-5.64951	28.7769
	Nacc2	-2.50207	41.5717		Ephx1	-2.72182	28.5212
	Xdh	-1.91289	40.1078		Glis3	4.88063	26.826
	Lgals3bp	-2.57293	39.6041		Thbs2	-1.92592	26.6993
	Thbs2	-1.64209	38.7092		Ak1	-2.31535	26.3853
	Tmem132a	4.05324	38.3959		Gsn	-1.77278	25.8083
	Dkk2	1.74585	37.6063		Aff2	-4.03837	25.057
	Cp	-2.72769	37.4766		Crmp1	2.37884	25.0204
	Dnmbp	4.75674	36.2581		Dnmbp	4.72423	24.9995
	Loxl3	-1.82715	35.667		Fcgrt	-2.70034	24.8963
	Itgb5	-1.61304	35.0795		Zfp57	3.01942	24.8861
	Dpt	-2.74283	34.856		Cp	-2.02959	24.7182
	Ablim1	-5.24172	34.5277		Rnf150	-4.56002	24.6795
	Dppa4	-5.34411	34.3531		Cndp2	-1.87232	24.0695
	Emp2	-1.56111	34.1167		Clip3	6.03513	23.7823
	Serpinb9b	-2.95091	34.0341		Rnf128	-4.38061	23.7896
	Septin4	-3.56254	32.7899		Tmem132a	3.74061	23.7068
	Psap	-1.41599	31.7046		Morc4	3.4808	23.4147
	Fcgrt	-2.71107	31.5705		Lynx1	-4.79799	23.338
	Fbxo32	-2.99263	31.5575		Dagla	1.90959	22.5014
	Fn1	-1.6821	31.4385		Nacc2	-2.13515	22.3218
	Gpr155	-2.99543	31.4006		Adgrl2	6.16556	22.2783
	Trp53inp1	-2.18241	31.0621		Emilin1	-1.63951	22.061
	Ppid	1.80705	30.9434		Lgals3bp	-2.4934	21.7472
	Hspa4l	1.6866	29.7681		Serpinb9	-2.39062	21.7146
	Ogn	-5.41874	29.5371		Fam110c	2.4611	21.5752
	Magee1	-3.79516	29.1933		Myo1b	2.49914	21.5607
	Matn2	-1.73101	28.9066		Plcl2	2.64729	21.0438
	Pwwp3b	-2.55842	28.8881		Sema3f	-2.75768	21.0298
	Crybg1	-1.68198	28.577		Vegfd	-2.17648	20.4636
	Col6a2	-2.21282	28.4207		Lrp2	2.61641	20.4115
	Itga7	-1.63317	28.3187		Crybg1	-2.1852	20.3268
	Uap1l1	-1.68589	28.2606		Ank2	5.67711	20.1718
	Blvrb	-2.07967	28.0532		Ces2g	-4.75494	20.0089
	Rbp4	2.24405	27.9819		Ppid	1.54517	19.9154
	Kif26b	-6.29236	27.9482		Mmp19	-2.09466	19.0233
	Dennd5b	5.09041	27.9174		St3gal1	-1.48592	18.7622
	Ptgfrn	-3.99116	27.7454		Gls2	2.28275	18.278
	Gsn	-1.84969	27.1807		Scara5	-2.16175	18.2026
	Emb	1.99717	26.8328		Fam43a	-2.61974	18.0225
	Marcks	-5.12591	26.8085		Sh2d5	1.99773	17.982
	Glis3	4.74538	26.7316		Slc7a3	2.61633	17.5302
	Mmp3	-1.65336	26.5363		Olfm1	-1.52291	17.5013
	Pdgfa	-2.19471	26.3103		Nrp1	-1.87863	17.4853
	Cndp2	-1.4512	26.0173		Rbp4	1.98937	17.3563
	Grina	-1.45666	25.5621		Ky	-3.01142	17.3332
	Crabp1	3.5452	25.546		Pwwp3b	-3.47115	17.313
	Lynx1	-4.26692	25.2569		Magee1	-4.41111	17.279
	Fbn1	-1.5986	24.9279		Tmem47	-3.29094	17.0239
	Ebf1	-4.50727	24.919		Ptchd1	-3.65077	16.8467
	Podxl	1.65895	24.5252		Gpr155	-2.58943	16.7142
	Sqor	-2.91231	24.4346		Lrch2	-3.57437	16.6136
	Aff2	-4.22073	24.2811		Dusp5	1.98837	16.5061
	St3gal1	-1.3679	24.2548		Crabp1	4.92724	16.4306
	Mxd4	-2.10253	23.955		Gm773	7.44767	16.3941
	Crmp1	2.51504	23.6818		Kif26b	-4.00736	16.3319
	Abi3bp	-7.66331	23.4778		Edil3	3.42544	16.2486
	Sort1	-2.7931	23.0793		Gstm1	-1.71516	16.234
	Ctsd	-1.24048	22.9185		Zswim6	3.2527	16.041
	Adamtsl5	-2.12436	22.8303		Unc5b	-1.34648	15.7416
	Tnxb	-3.09719	22.816		Hpse	6.53461	15.7398
	Morc4	2.78258	22.7605		Fbln2	-3.28808	15.7291
	Fbln2	-3.38375	22.3198		Psap	-1.27421	15.6505
	Bmp2	-4.02757	22.0515		Ampd3	-1.71563	15.5452
	Eif4e	1.16219	21.7923		Trp53inp1	-1.68163	15.5451
	Prrx1	1.33817	21.7334		Mmp3	-1.52318	15.5089
	Unc5b	-1.07444	21.4662		Serpine2	-3.03997	15.4834
	Secisbp2l	-1.21226	21.4091		Il11	2.11527	15.4604
	Ky	-2.67448	21.293		Cxadr	3.39872	15.4539
	Tshz1	-1.46918	21.176		Rims2	5.37048	15.3953
	Emilin1	-1.42612	21.1057		Morn4	5.12233	15.1365
	Stom	-1.34584	21.0818		Ctdsp2	-1.32475	15.0441
	As3mt	2.47971	21.0319		Col6a2	-2.27362	15.0164
	Colec12	-1.39443	20.8164		Tle2	-2.03576	15.0058
	Fig4	-1.60346	20.774		Mylip	-1.97401	14.9747
	Mxra8	-1.25411	20.6467		Dock8	5.07012	14.9496
	Rasa4	-1.66375	20.4618		Stc1	1.65954	14.9162
	Creg1	-2.08878	19.8611		Emb	1.92769	14.9196
	Lrch2	-3.16547	19.7394		Marcks	-3.43429	14.8749
	Npm1	1.02756	19.6935		Septin4	-5.15469	14.8567
	Rxra	-1.14623	19.6794		Nxt2	-4.98313	14.7182
	Plce1	2.04758	19.6476		Bmp2	-4.23403	14.5265
	Pid1	-4.15263	19.58		Vsir	-3.1375	14.5175
	Tle2	-1.67625	19.464		Zfp704	1.96438	14.4143
	Serpine2	-2.59731	19.4236		Gphn	1.36799	14.3613
	Zbtb10	3.76462	19.416		Pid1	-4.1942	14.2069
	Plxnd1	-1.35393	19.3807		Sqor	-2.58387	14.1516
	Lipn	-4.38856	19.2701		C1qtnf6	-1.58093	14.1549
	Lrrc8b	1.99152	19.2579		Galnt3	3.9015	14.1578
	Limch1	-2.05143	19.121		Stom	-1.32235	14.1363
	Cbr3	-2.64928	19.0781		Crebrf	-1.39748	14.0484
	Sema3f	-1.78891	19.0283		Ptgfrn	-3.08322	14.0418
	Slc43a2	-2.68987	19.0098		Itm2b	-1.18647	13.8541
	Rnf128	-4.14706	18.9478		Celf5	-3.4044	13.7769
	Pdxk	-1.29787	18.7314		Ddah1	1.49331	13.7208
	Fam110c	2.96926	18.6677		Aldh18a1	1.1469	13.6426
	Ampd3	-1.88517	18.6024		Tapbp	-1.31477	13.6189
	Vegfd	-1.74075	18.5213		Homer1	1.34864	13.6031
	Lrba	2.13444	18.4859		Angptl2	-1.24527	13.461
	Dtna	3.25332	18.4352		Pla2g7	-1.18653	13.4087
	Ephb4	2.1247	18.4164		Padi1	-5.14509	13.3941
	Frzb	-2.64368	18.3864		Frzb	-3.13639	13.3906
	Gphn	1.81784	18.2294		Adgra2	1.49168	13.2895
	Ddr1	-1.33242	18.1685		Fbxo32	-2.15284	13.27
	Tmem47	-3.18503	18.1463		Uhrf2	1.22817	13.1582
	Ptchd1	-4.56812	18.1128		Itgb5	-1.26056	13.0873
	Lhfpl4	5.41297	18.1157		Nqo1	-1.87746	13.0747
	Gpnmb	-1.13613	17.9068		Bmf	-3.44151	13.0682
	Pkd1	-0.995275	17.7962		Plxna4	1.36705	12.8911
	Lpl	-2.11832	17.7565		Mfap3l	-1.69062	12.8006
	Mtss2	-1.59602	17.7351		Lamp2	-1.0966	12.7968
	Eng	-1.12613	17.638		Cpq	-1.44289	12.7914
	Tef	-1.37117	17.6167		Baiap2l1	3.25011	12.722
	Tapbp	-1.28996	17.4658		Armcx3	-3.90979	12.712
	Ugt1a7c	-3.44397	17.4539		Armcx1	-1.93213	12.6425
	Mylip	-1.98715	17.4326		Loxl3	-1.73009	12.6353
	Crebrf	-1.79542	17.4162		Emp2	-1.38243	12.5747
	Nrp2	-1.18446	17.3926		Ttc12	-1.78346	12.5465
	Diras2	-4.9422	17.357		Matn2	-1.55593	12.5243
	Havcr2	-2.32649	17.1487		Ebf3	6.63165	12.3864
	Prnp	-1.08379	16.9422		Cpped1	-1.44855	12.3883
	Gnb4	1.25859	16.9082		mt-Nd2	-1.22164	12.3786
	Tspan17	-1.77028	16.7838		Tspan17	-1.93046	12.3128
	Col12a1	-3.75928	16.72		Itga7	-1.40695	12.2994
	Mgst1	-6.17401	16.6092		Fn1	-1.13816	12.2751
	Itm2b	-1.29752	16.6095		Ephb4	2.10749	12.2739
	Per2	-2.08382	16.5558		Zfhx4	3.60714	12.2307
	Fah	-1.3847	16.4971		Mmp14	-1.07	12.2105
	Lamp2	-1.07549	16.4733		Cd109	-1.09843	12.1163
	Anp32e	0.990462	16.4241		Smarca2	6.54399	12.1005
	Ddit4	-1.55188	16.3997		Ebf1	-3.59863	12.0935
	Hif1an	1.20154	16.3802		Tpp1	-1.21384	12.0718
	Baiap2l1	3.84589	16.3334		Nt5dc2	1.52833	12.0069
	Morn4	4.99925	16.3271		Myh10	1.55504	11.9636
	Bgn	2.55956	16.1741		Eml1	-1.26269	11.8768
	Slc48a1	-1.0183	16.1737		Tap2	-1.67771	11.8645
	Ssc5d	-2.19308	16.1631		Ap3b2	-2.45003	11.8594
	Rhox5	0.927622	16.1217		Tppp	-4.73298	11.7947
	Asrgl1	1.81316	16.0953		Col3a1	-1.25347	11.7934
	Inmt	-7.39173	15.9026		Ankrd37	-1.39323	11.7602
	Arl6ip1	1.19797	15.8895		Mgst3	-1.46535	11.7412
	Inpp4b	2.82856	15.793		Efna5	3.15321	11.6693
	Ahnak2	-1.011	15.7564		Ngef	1.72443	11.6452
	Vegfa	-1.20626	15.5901		Idh1	-1.33541	11.6235
	Dock8	6.45538	15.5065		Acss2	-1.33984	11.5089
	Ide	1.06569	15.4397		Pdxk	-1.12867	11.4136
	Rab11fip5	-1.21557	15.3875		Wdr3	1.11285	11.4082
	Impact	-1.16215	15.3659		Trib2	-1.41443	11.3442
	Glipr1	-1.3154	15.1518		Mxra8	-1.29688	11.3276
	Utrn	-0.995202	15.072		Tmem185b	3.26566	11.3197
	Srxn1	-1.11254	15.0588		Cfh	-5.99335	11.3094
	Celf5	-2.32951	15.0065		Rxra	-1.13158	11.2811
	Mex3a	1.45764	14.9311		Pcsk6	-1.89933	11.2511
	Ftl1	-1.0147	14.8178		P2rx7	-2.00618	11.2197
	Notch1	-1.44849	14.7988		Prdm6	6.35275	11.2115
	P2rx7	-2.26124	14.7684		Fuca2	-1.29391	11.1973
	Glt8d2	-1.88405	14.6414		Hspa4l	1.31133	11.1858
	C1ra	-1.4861	14.6432		Glipr1	-1.6065	11.1788
	Krt8	-1.02009	14.6046		Dclk2	1.80877	11.1737
	Ect2	0.977065	14.5403		Klf8	-4.07852	11.174
	Zfhx4	3.92881	14.4842		Lhfpl4	6.34047	11.1624
	Ccna2	0.913733	14.4754		Btaf1	1.16445	11.0536
	Psat1	1.04836	14.4274		Eng	-1.12668	11.0482
	Tap2	-1.56162	14.4041		Enox2	-3.96836	11.0312
	Gsta4	-1.69844	14.4057		Lrrc8b	2.09705	10.9677
	Apc2	-1.19747	14.3971		Fubp1	1.07989	10.9423
	Ddah1	1.23601	14.3688		Car5b	-4.09589	10.9028
	Zfpm1	-1.23912	14.2926		Tnc	2.64834	10.8844
	Ctdsp2	-0.924786	14.2887		Prnp	-1.08422	10.8205
	Pgam1	1.02911	14.2511		Zfp518a	1.78267	10.8159
	Fam111a	1.00364	14.1677		Impact	-1.11268	10.7866
	Uchl5	1.02299	14.0415		Bcat1	1.05752	10.7747
	Hspd1	1.01568	14.0291		Parp14	-2.64785	10.7449
	Plk4	1.03941	13.9344		Tspan6	-4.29056	10.7058
	Prl2c2	-3.95625	13.8906		Limch1	-2.35843	10.6936
	Shc4	-2.06586	13.8597		Apc2	-1.32818	10.6774
	Nt5dc2	1.30167	13.8257		Psrc1	-1.29759	10.626
	Dcxr	-1.67245	13.7294		Nrp2	-1.13097	10.6109
	Ass1	-1.71141	13.6962		Cnnm1	5.18852	10.5516
	Psd3	-1.70579	13.6643		Lrp1	-0.982388	10.5452
	Zfp57	2.41186	13.6492		Dpp7	-1.33282	10.477
	Parp14	-2.22674	13.617		Ctsd	-1.06196	10.4198
	Eps8l2	-1.26631	13.6067		C1ra	-1.76792	10.3775
	Sh3bgrl2	0.911569	13.5991		Nolc1	1.03855	10.3281
	Mmp14	-0.896621	13.5918		Prkar2b	-1.25727	10.3201
	Igfbp6	-1.31814	13.5648		Ncoa1	1.27669	10.3016
	Stard9	-1.17954	13.5098		Ivns1abp	1.07159	10.2858
	Pink1	-1.64627	13.3797		Pdzd8	1.0334	10.2778
	Rbm8a	0.957583	13.3768		Nfkb2	1.1147	10.2565
	Abca2	-1.14695	13.3018		Pkd1	-1.01614	10.2453
	Efna5	3.47042	13.2539		C1rl	-2.75415	10.1811
	Car5b	-3.44637	13.1971		Rgmb	-1.0728	10.1711
	Phlpp1	-0.996591	13.1973		Ide	1.04932	10.1585
	Dglucy	-1.09326	13.1613		Gpnmb	-1.03521	10.1152
	Khk	-1.35404	13.1302		Stard9	-1.4053	10.1121
	Aebp1	-0.89683	13.1102		Rragd	2.04805	10.108
	Aox1	-1.92288	13.0941		Pqlc3	-1.41807	10.097
	Gstm2	-1.43128	13.0732		Trpm4	-1.76165	10.0901
	Dgka	-1.58096	13.0474		N4bp2	1.60443	10.0849
	Cct3	0.980806	12.949		Abca2	-1.32513	10.0759
	Pclaf	0.861518	12.9402		Mmp12	-4.04396	10.0699
	Rims2	4.46032	12.9169		Ndrg2	1.29208	10.0654
	Glt1d1	3.13451	12.9174		Colec12	-1.56465	10.0625
	Mpp6	0.936095	12.9008		Asap3	-2.05958	10.009
	Strbp	1.49629	12.8882		Mars2	1.22053	9.98948
	Phlda3	-1.00983	12.8449		Gprc5a	1.61295	9.9652
	Cdr2	-1.15373	12.8392		Pank1	6.05914	9.95521
	Arhgap19	0.943381	12.8178		Btg2	-1.59782	9.943
	Ggt1	-4.80739	12.7304		Mxd4	-1.51936	9.90135
	Tpd52	1.16844	12.716		Klhl24	-1.41889	9.89766
	Nxt2	-5.14366	12.595		Vwa5a	-1.44629	9.87479
	Mlph	-2.22695	12.5881		Epb41l4a	-1.35386	9.85738
	Ada	-1.44297	12.5647		St6galnac6	-1.20523	9.84647
	Adamtsl3	-0.929905	12.5059		As3mt	2.06578	9.83064
	Epb41l4a	-1.39923	12.4975		Tet2	1.20183	9.7975
	Comt	-0.899768	12.4809		Ptn	-4.33847	9.77705
	Soga1	-0.915217	12.4354		Mmp11	-1.54761	9.76078
	Trpm4	-1.7234	12.4238		Mlph	-2.50505	9.75543
	Susd6	-0.997845	12.4104		Tagln2	-0.949787	9.7255
	Zic3	-3.45055	12.3803		Acaa2	-1.29114	9.7232
	Fnbp1	-0.901708	12.3264		Hspa12b	-1.32602	9.71511
	Kcnn4	-1.06615	12.2863		Cyb5a	-1.32795	9.67765
	Enox2	-4.34126	12.2661		Glt1d1	2.27761	9.66532
	Dpp7	-1.19193	12.2549		Bcar3	2.51333	9.64775
	Btg2	-2.2147	12.2466		Abca7	-1.13183	9.60711
	Cdkn1a	-0.946451	12.2239		Armcx4	-1.73753	9.59261
	Psrc1	-1.09433	12.2216		Hspb8	-1.06633	9.56737
	Enho	-4.37166	12.2133		Cst3	-1.06621	9.53243
	Abcc5	-1.07371	12.1961		Steap3	-1.27326	9.51781
	Plcl2	2.26896	12.1599		Gpt2	1.06202	9.51447
	Dop1b	-1.53638	12.136		Rgl1	-0.993854	9.46708
	Trib2	-1.19775	12.0986		Sdc2	-1.07921	9.46208
	Laptm4a	-0.856391	12.0591		Snn	-1.6054	9.44448
	C1rl	-2.13351	12.049		Egfr	-1.23852	9.39631
	St8sia1	4.00148	12.0444		Adamtsl5	-1.5332	9.39674
	Il4ra	-1.06923	12.0129		Sulf2	-1.27415	9.35995
	Nasp	0.936951	11.9631		Atp7b	1.91089	9.35522
	Gm2a	-2.16299	11.9209		Nfe2l2	-0.905862	9.3025
	Gypc	-1.14091	11.8533		Sppl2a	-1.04825	9.30408
	Hoxd10	-1.37964	11.8335		Ank	-0.970406	9.29461
	Bpifb4	-2.78517	11.8259		Scn2a	-3.09638	9.28161
	Eef1g	0.763057	11.8119		Agpat3	-1.0527	9.25922
	Mctp1	3.21796	11.7866		Gbe1	-1.37149	9.21207
	Wwp1	-1.23805	11.7419		Fah	-1.50036	9.14153
	Abca7	-1.00526	11.7269		Il4ra	-1.4167	9.08276
	Pcdh18	-1.60477	11.6797		Nid1	-0.965496	9.06633
	Mmp11	-1.39929	11.6618		Etv1	-1.54933	8.94097
	Snn	-1.56123	11.6503		Cdc42ep3	-4.66463	8.94103
	Dysf	-1.68442	11.6284		Ahnak2	-1.04457	8.93049
	Ptbp2	1.1614	11.626		Tor4a	-0.997814	8.90679
	Hnrnpab	0.828718	11.6236		Pink1	-1.25404	8.86969
	Mylk	-3.1905	11.5923		Rnh1	-0.997352	8.86045
	Crim1	-0.879487	11.5906		Dennd5b	5.64241	8.84593
	Psma5	0.841608	11.5547		Slc16a6	2.26869	8.80977
	Hells	1.0567	11.5285		Gpr153	-1.72209	8.80886
	Sptan1	-0.756131	11.4666		Cstb	-1.12429	8.77878
	Prkar2b	-1.08389	11.4447		Slc38a7	1.03098	8.75981
	Rassf8	-0.903255	11.4385		Fbn1	-1.17905	8.74727
	Bmf	-2.43527	11.4282		Gemin5	1.05101	8.68189
	Akap13	-0.957999	11.3791		Ostm1	-1.2181	8.66203
	Abcc1	-0.803188	11.3552		Chst12	-1.40787	8.64394
	Gbe1	-1.26382	11.3252		Ddr1	-1.05804	8.63558
	Adgrg6	-1.06668	11.3051		Fam210b	-1.65781	8.62973
	Swap70	-0.902349	11.266		Arhgef2	0.953354	8.62743
	Abhd14b	-1.12075	11.2502		Uchl5	1.05156	8.59198
	S100a6	0.811764	11.2436		Serinc3	-1.00638	8.57767
	Unc13a	-1.82987	11.2352		Creg1	-1.82958	8.56758
	mt-Nd2	-0.820429	11.2199		Kcnq5	1.2408	8.56474
	Ttc12	-1.516	11.2174		Siae	-1.2919	8.53664
	Npdc1	-1.01399	11.2141		Col6a3	-3.28997	8.52357
	Lamp1	-0.747155	11.203		Herpud1	1.25801	8.52031
	Serpinb9	-1.48899	11.1443		Dock10	-0.997453	8.49725
	Anxa6	-1.50211	11.1		Dnttip2	0.942315	8.48081
	Eya1	1.2844	11.0983		Phf1	-1.24211	8.46289
	Prodh	1.4707	11.0736		Capn1	-0.915292	8.45887
	Mpdz	1.21465	11.0437		Utp4	0.963822	8.41426
	Zfp703	-1.00064	11.0329		Rasa4	-1.50918	8.41157
	Sdc2	-0.902316	11.0091		Ablim1	-4.37837	8.40274
	Emg1	0.838117	11.0022		Ell2	1.44885	8.35715
	Tgfbi	-1.80962	10.9982		Nptx1	-0.909788	8.35606
	Acss2	-1.60762	10.98		Dusp9	0.989996	8.30237
	Ngef	1.71078	10.9573		Pogk	1.38078	8.29111
	Samd14	-1.63021	10.9587		Ntn1	-1.03338	8.27861
	Cacnb3	-1.33121	10.9303		Prrg1	-2.94582	8.27697
	Bcat1	1.0508	10.8857		Kcnh1	2.11266	8.27506
	Npm3	0.957307	10.8366		Pcdhga10	-1.71401	8.24779
	Tppp3	-1.92437	10.8328		Tcp11l2	-1.95587	8.20564
	Tppp	-5.8309	10.8332		Tmem19	-1.1764	8.20671
	Tpp1	-0.864282	10.8279		Samd9l	-1.19212	8.17882
	Ank2	4.6955	10.8145		Tceal9	-1.10176	8.16711
	Maged2	-5.18872	10.7749		Angpt2	-1.90331	8.16252
	Wdr3	1.11449	10.768		Pik3r3	-1.66744	8.15063
	Eef2k	-1.08329	10.7631		Nsdhl	-1.20025	8.14475
	Tcf7l1	-0.945073	10.7456		Fig4	-1.17546	8.12931
	Fubp1	1.03653	10.7319		Dglucy	-1.11015	8.11298
	Plxna4	1.39617	10.7299		B4galt5	-0.939933	8.04987
	Ptk7	-0.859893	10.675		Gipc3	-1.69971	8.02449
	Sfxn1	0.829144	10.6473		Hbp1	-0.917822	8.01705
	Nhs	-5.13742	10.6442		Pir	-1.86304	8.01705
	Fndc4	1.98915	10.6256		Fndc4	2.00031	7.98461
	Arnt2	-4.20694	10.6209		Stat2	-1.25552	7.97427
	Spns2	-1.86186	10.6104		Klf5	1.36567	7.97165
	Pepd	-1.05836	10.5851		Jak1	-0.876886	7.96262
	Litaf	-0.941482	10.5726		Stc2	2.24393	7.95801
	Pank1	5.56953	10.5524		Rsu1	-1.04075	7.92805
	Col16a1	-0.901356	10.5511		Sesn1	-1.47589	7.91983
	Pdcd4	-1.41214	10.5497		Slc1a3	4.4195	7.90766
	Pqlc3	-1.19642	10.5453		Twsg1	-1.08087	7.83447
	Shisa4	-1.47774	10.5375		Lurap1l	-2.66183	7.81138
	Cnot6	0.807823	10.5286		Ifi204	-1.33126	7.80749
	Hmgn5	1.19034	10.5272		Csnk2a2	0.889671	7.79541
	Ltbp3	-0.967174	10.5234		Fech	-1.00992	7.78671
	Reep5	-0.987948	10.5085		Sdc4	-0.855183	7.77166
	Pla2g7	-0.979888	10.4916		Snrpn	8.62048	7.76954
	Rab3il1	4.01043	10.4878		Abhd4	-0.98771	7.7502
	Sp3	-0.907307	10.4824		Bpifb4	-2.23708	7.71712
	Sulf2	-0.853513	10.4758		Hoxb9	2.58755	7.71581
	Hspa4	0.764346	10.4652		Ssc5d	-1.6904	7.71184
	AC084822.1	-1.67874	10.4595		Ces1a	-5.52464	7.71121
	Ypel2	-2.33974	10.4475		Tmem45a	1.93321	7.70008
	Asap3	-1.70482	10.4474		Tmem74	1.55969	7.69059
	Thbs3	-1.00281	10.4422		Tgfbi	-2.02429	7.68772
	Agpat3	-0.921394	10.4346		Lipn	-6.33718	7.68587
	Ilf2	0.892261	10.3807		Gabarap	-0.923725	7.67224
	Syt7	4.85694	10.3535		Dcxr	-1.92113	7.65758
	Pttg1ip	-0.791811	10.321		Cenpb	-0.847104	7.65666
	Uba7	-3.42119	10.3163		Inpp4b	2.20957	7.61844
	Prcp	-1.17119	10.2846		Ece1	-1.7465	7.61089
	Iqgap2	-1.26155	10.2285		Mvp	-1.26011	7.60424
	Dnase2a	-1.25013	10.2227		Mrc2	-0.999365	7.59438
	Utp4	1.00689	10.2139		Prrx1	1.17376	7.59133
	Lyz2	-3.77058	10.2045		Mex3a	1.27083	7.58784
	Vsir	-1.85121	10.1926		Isl1	4.96094	7.58175
	Sorl1	-2.82652	10.1875		Ifi207	-3.22121	7.57157
	Bcar3	1.94597	10.1837		Plcg2	-1.52721	7.56917
	Tbc1d16	-1.09566	10.1715		Eml5	1.69645	7.5664
	Armcx3	-3.56067	10.1607		Pcdh18	-2.23635	7.55667
	Cep170b	-0.888482	10.1417		Ephb6	-1.9768	7.54854
	Hbp1	-1.11016	10.125		Notch1	-1.35769	7.53542
	Dock10	-0.933624	10.1175		Rbpms2	1.31662	7.52096
	Klf8	-3.80363	10.0843		Anxa6	-1.49458	7.50837
	Mapk6	0.947038	10.0459		Cacna2d1	1.3792	7.50609
	Scmh1	-2.06002	10.0378		Col5a1	-0.879245	7.50194
	Slc25a24	0.733471	10.0349		St8sia1	4.617	7.4489
	Fam234a	-0.905679	10.0261		Slc7a6	0.923703	7.44374
	Dmpk	-1.62249	10.0148		Prl2c2	-3.22715	7.40807
	Pde8b	-3.73336	9.98421		Dstn	-0.901596	7.40228
	Ttll4	0.912212	9.9695		Klf9	1.16786	7.40254
	Fbxl20	-1.15408	9.96386		Scara3	-1.34582	7.38572
	Dbt	1.29471	9.9578		Usp43	1.33955	7.37889
	Tmem231	-1.1529	9.9354		Ccng2	-0.916059	7.37894
	Rpl22l1	1.18309	9.93547		Mapkbp1	-1.09216	7.37886
	Mfap3l	-1.24803	9.89288		mt-Nd1	-0.858735	7.38072
	Ctnna1	-0.745501	9.88812		Pnrc1	-0.978895	7.37269
	Gamt	-1.44281	9.88488		Cast	-0.882967	7.35854
	Cpped1	-0.911033	9.84287		Ext2	-0.979704	7.32958
	Rgs12	-1.01359	9.83885		Krt8	-1.03432	7.329
	Rhob	-0.922476	9.8385		Pcp4l1	-3.55615	7.31075
	Armcx4	-1.41151	9.8135		Pip5k1b	6.18713	7.30391
	B630019K06Rik	-3.86977	9.79094		Hoxd8	-1.11102	7.27246
	Map1lc3a	-1.55933	9.76787		Ggta1	-0.869787	7.27015
	Cemip	-5.92888	9.7542		Dock3	4.92864	7.26769
	Rfx2	-1.68088	9.72367		Rab31	-0.829238	7.2678
	Jak1	-0.873281	9.68638		Eif1ad	0.91598	7.26549
	Myc	1.04012	9.66347		Tcf7l1	-0.966279	7.25659
	Celf4	-1.06988	9.65713		Tert	3.49049	7.252
	Ifi27	-1.7108	9.65114		Fam20c	-2.66532	7.25273
	Rev3l	-0.969599	9.63262		Unc13a	-1.02554	7.23716
	Pik3r3	-1.81838	9.63092		Mtm1	-4.4851	7.2353
	Tmem185b	3.02316	9.6132		Ttc30b	-1.97421	7.23222
	H2az1	0.711795	9.61188		Sertad3	-1.57339	7.22434
	Insig2	-1.02234	9.59398		Basp1	4.51137	7.12231
	Cyb5a	-1.02991	9.58783		Mctp1	3.48147	7.11468
	Nfe2l2	-0.740881	9.57507		Rfx2	-1.67864	7.11301
	Pcdhga6	-2.07898	9.56029		Snx9	-0.89037	7.10213
	Slc16a3	2.44021	9.55403		Tspan12	4.31804	7.10004
	Tsku	-1.02419	9.53359		Pprc1	0.952245	7.08411
	Myo1b	3.39285	9.51557		Eif4e	0.841154	7.07188
	Cd80	-2.82596	9.50567		Pxdc1	1.05013	7.04947
	Mageh1	-5.30266	9.49375		P2rx6	-3.70647	7.04404
	Nrp1	-1.07948	9.46823		Lamp1	-1.05365	7.0368
	Nedd4l	-0.820117	9.4619		Phldb2	-1.01337	7.02621
	Idh3a	0.859205	9.46122		Baz1a	0.843096	7.02249
	Map1lc3b	-0.799463	9.45542		Iah1	0.995859	7.01425
	Tead3	-1.34776	9.43329		Ttll4	0.813574	7.00902
	Col18a1	0.830305	9.43101		Gnpda1	-0.928645	7.01061
	Btaf1	1.02823	9.41271		Flot1	-0.945277	7.00903
	Edil3	2.71318	9.40757		Dip2c	1.26002	6.9965
	Pcp4l1	-3.50021	9.4064		Atraid	-1.15052	6.99351
	Ltc4s	-3.89139	9.40445		Plod1	-0.871956	6.98808
	Klc4	-1.44065	9.39984		Hectd2	4.56039	6.98673
	Cep55	0.870419	9.38465		Tef	-1.17446	6.98231
	Lima1	-0.732034	9.36691		Egln3	-0.881305	6.95982
	Bcas2	0.879583	9.35957		Nup210	3.9104	6.95502
	Rab36	-1.68403	9.35228		Il1r1	-0.876954	6.91864
	Myadm	-0.69875	9.32601		Insig2	-0.99226	6.91153
	Itpr1	0.969508	9.3239		Spata5	1.00321	6.90895
	Prex1	-2.40785	9.32305		Aim2	-1.13881	6.88586
	Foxo3	-0.82033	9.31664		Dis3	0.839224	6.87755
	Ipo5	0.774758	9.29966		Pcdhga6	-2.43155	6.87728
	4930402H24Rik	-0.945292	9.28986		AI467606	-0.987028	6.87489
	Snrpn	9.27639	9.27339		Phgdh	0.833879	6.87173
	Gpr137b	-1.21857	9.26876		Wdr74	0.909357	6.85595
	Cat	-0.982141	9.26836		Gypc	-1.05871	6.85595
	Cstb	-1.02871	9.25271		Qsox1	-0.96409	6.84594
	Pcolce	-0.702606	9.24802		Hax1	0.853452	6.81718
	Mvp	-0.918513	9.24348		Macir	1.42256	6.80571
	Aldh18a1	0.945532	9.22719		Eps8l2	-1.11285	6.80111
	Heg1	-0.86498	9.2241		Eef2k	-0.905279	6.78226
	Tmem254a	-0.986843	9.22202		Nes	0.850463	6.74581
	Eif2ak4	-0.917963	9.22094		mt-Cytb	-0.828675	6.72742
	Tap1	-1.66885	9.19831		Bdkrb2	-1.08066	6.71744
	Cdc42ep2	-1.08103	9.19446		Ogfod1	0.965944	6.71718
	Ptgfr	4.22738	9.18775		Hoxd9	-1.10676	6.709
	Gls2	1.7507	9.16018		Mpp1	-0.870374	6.70259
	Slc1a3	3.48075	9.13865		Zfp345	-1.76287	6.70075
	Ext1	-0.795136	9.13522		Aox1	-1.50967	6.69813
	Ncl	0.838678	9.12052		Dop1b	-1.28224	6.69219
	Rcor2	1.0817	9.11405		Fer1l6	1.55458	6.68824
	Ccdc9b	-1.00644	9.09519		Plce1	1.44119	6.68369
	Pmm1	-1.05013	9.09185		Grina	-0.956665	6.67674
	Pnpla7	-1.09889	9.08479		Sp3	-0.827699	6.67373
	Ddx20	0.955594	9.0824		Rabggtb	0.963283	6.66685
	Tvp23a	-1.44746	9.07533		Rab36	-1.7859	6.66136
	Slc39a10	0.778969	9.06588		Ubqln4	0.853339	6.64955
	Epb41	0.808251	9.05802		Pdcl	-0.864139	6.64887
	Plod2	0.828486	9.04151		Mapk3	-0.871523	6.647
	Slc25a29	-1.67558	9.01692		Lancl3	2.18142	6.62204
	Zswim6	3.7195	8.97155		Psd4	-4.00251	6.61996
	Nup210	5.24024	8.96905		Mageh1	-8.0962	6.6171
	Hoxd9	-1.1333	8.95617		Neto2	2.94745	6.60221
	Gpr153	-2.11514	8.94967		Zhx2	1.2606	6.59493
	Golgb1	-0.723304	8.94811		Ddx20	0.925961	6.59394
	Slc9a3r2	-1.0397	8.94674		Nsmf	-1.07395	6.59188
	Rgl1	-0.918101	8.93184		Reep5	-0.794319	6.58702
	Tfrc	0.902223	8.90717		Parp3	-1.00163	6.57793
	Gstcd	0.947065	8.90486		Gjc1	1.00273	6.57438
	Dip2c	1.16228	8.87172		Cnpy3	-0.998217	6.57101
	Cst3	-0.808505	8.86468		Galk2	-0.920051	6.54977
	Pcx	-1.14708	8.85418		Ifi27	-1.33416	6.54857
	Dact2	-3.26726	8.85014		Ass1	-1.56655	6.54183
	Scn2a	-2.8359	8.84807		Agpat2	-1.05541	6.52262
	Strap	0.744963	8.82815		Fads1	0.842962	6.5142
	Top3b	-0.849437	8.82112		Rp2	-1.27278	6.50833
	Aldh3b1	-1.62852	8.80688		Prodh	1.45489	6.50576
	Zfp955a	-0.822573	8.7988		Banp	0.955078	6.491
	Banf1	0.747259	8.79107		B3gnt3	-0.990163	6.49159
	Mars2	1.14154	8.78874		Acp6	1.05132	6.48847
	Fam210b	-1.47909	8.78762		Exosc1	0.979195	6.48145
	Rragb	-3.61572	8.7852		Agtrap	-0.873326	6.47625
	Gnas	-0.686132	8.77478		Gas7	-1.41686	6.47405
	Stip1	0.802093	8.76638		Bend4	2.88523	6.47264
	Atp5pb	0.708455	8.76187		Dnase2a	-1.17129	6.46815
	Gemin5	0.898428	8.75973		Tbc1d16	-1.08094	6.46264
	Hspe1	0.690004	8.75504		Cdt1	0.894566	6.45993
	Slc9a3r1	-0.910619	8.74936		Arrdc3	-0.817086	6.44865
	Sinhcaf	1.04201	8.74077		Ptgfr	4.4366	6.43969
	Notch3	-3.34697	8.73576		Ctps2	-1.17559	6.43441
	Lims1	-0.781925	8.70894		Gng2	-0.896341	6.43016
	Msto1	0.940938	8.69561		Thsd7a	4.67371	6.4159
	Dpysl3	-0.745151	8.69078		Cdk6	0.862499	6.40945
	Npc1	-0.872886	8.67877		Slc12a4	0.837879	6.40289
	Frk	-1.17205	8.67339		Tpd52	0.957303	6.39624
	Adamts9	2.90006	8.65535		Ogn	-5.15458	6.38321
	Abhd4	-0.96729	8.65072		Prcp	-0.952636	6.36986
	Rabggtb	1.11415	8.64337		Commd3	-0.823457	6.36702
	Lrp2	2.31705	8.62982		Zbtb10	3.51637	6.35916
	Got1	0.834741	8.61465		Lyar	0.851807	6.33174
	Dtnbp1	-0.91147	8.60693		Itga2	5.10384	6.33085
	Hmmr	0.741924	8.60484		Add3	6.51072	6.30882
	Trip13	0.909314	8.5862		Lmx1b	-3.79167	6.30331
	Gabpb2	0.766744	8.58054		Serpinb9b	-3.14613	6.30173
	Smim3	1.15723	8.57411		Iqgap2	-1.56399	6.27692
	Mpp1	-0.754427	8.56781		5031439G07Rik	-0.828532	6.27489
	Serinc1	-0.70169	8.55993		Secisbp2l	-0.830718	6.27347
	Twsg1	-0.737575	8.54462		Micu1	-0.823475	6.26354
	Peg10	0.935141	8.51899		Hsd17b11	-1.23472	6.25403
	Parp1	0.72546	8.50758		Gar1	0.919123	6.24171
	Cep78	1.13305	8.50798		Poglut3	-1.0176	6.23407
	Rbpms2	1.062	8.49764		Scn9a	-1.88091	6.22887
	Calcoco1	-1.18159	8.47599		Samd14	-1.28818	6.22735
	Actl6a	0.827215	8.47283		Wwp1	-0.9248	6.22024
	Smg5	0.873504	8.45538		Hpcal1	-1.15286	6.19968
	Dnttip2	0.867642	8.44359		Gamt	-1.56932	6.19626
	Ptprj	-0.911844	8.43068		Fmn1	-1.12249	6.18904
	Nras	0.755861	8.42086		Gm2a	-2.12818	6.18167
	Ell2	1.47987	8.41948		Nudt16l1	-1.06746	6.16128
	Fbln1	-1.01091	8.41272		Pttg1ip	-0.755428	6.15235
	E2f4	0.834525	8.40523		Tceal8	-0.901555	6.15229
	Ptcd3	0.771968	8.39743		Gsdmd	-1.31997	6.13519
	Klf9	1.0465	8.39516		Gstcd	0.906796	6.13291
	Sesn1	-1.2078	8.38682		Mthfd2	0.732969	6.12618
	Ypel3	-1.82934	8.38655		Mtrr	0.91692	6.11672
	Arhgap45	-0.797527	8.38148		Csrnp1	1.24141	6.11439
	Meis2	-0.96288	8.37532		Slc48a1	-1.1656	6.111
	Sgsh	-0.992678	8.36341		Cbx6	-0.7426	6.08973
	Cdc25a	1.02308	8.36029		Stox2	-1.59323	6.08717
	Ints5	0.841152	8.36104		Wdr6	-0.876112	6.07985
	P2rx6	-3.25135	8.34358		Celf4	-1.14506	6.03852
	Tmem223	2.31341	8.33035		Setbp1	1.58112	6.03031
	Tsc22d3	-1.38349	8.3219		Rcl1	0.986315	6.02818
	Rpf1	0.950718	8.27765		Mpp6	0.88492	6.0285
	Exosc1	1.07111	8.2407		Litaf	-0.779594	6.01555
	Lrrc40	0.877978	8.2356		Isg20l2	0.784926	6.0163
	Pcdh17	-4.2143	8.22666		Cracr2b	-1.76331	6.01617
	Camk1d	-0.938479	8.21614		Ly9	-1.33566	6.00817
	Phb2	0.68667	8.20561		Ston1	-0.86068	6.00636
	Pld3	-0.997618	8.19464		Nop2	0.914716	6.00739
	B4galt5	-0.817148	8.19536		Amd1	-0.766356	5.99775
	Tmem164	-0.730432	8.17911		Cd80	-2.57195	5.9962
	Uchl3	0.944249	8.16275		Hsd17b7	-0.950291	5.99051
	Pdrg1	-0.866728	8.1391		Lsp1	-2.11389	5.98142
	Kif13b	-1.0628	8.13304		Peg12	5.02435	5.97824
	Hexb	-1.04594	8.1238		Lima1	-0.797047	5.97163
	Prpf3	0.868893	8.10848		Asah1	-0.85401	5.96992
	Stat2	-1.22924	8.10001		BC029722	-1.04524	5.96259
	Zfp518a	1.77829	8.09881		Fam169a	7.74595	5.95068
	Tead4	1.01155	8.07555		Mgst1	-7.27202	5.94937
	Dusp5	1.28713	8.07399		Tppp3	-1.618	5.92719
	Prrg1	-3.72404	8.06345		Tjp2	1.07589	5.91998
	Qsox2	-0.778759	8.05876		Trmt13	1.30833	5.91051
	Apobr	-0.810666	8.05765		Cdc25a	0.9964	5.88881
	Unc5a	-1.0176	8.04919		Cd53	3.54822	5.88682
	Osgin1	-1.05104	8.04259		Ccdc9b	-0.906062	5.88116
	Ank3	-0.704354	8.03087		Tmem127	-0.780235	5.8563
	Tmtc4	-1.16103	8.02111		Adamtsl3	-0.902297	5.85194
	Slc6a9	-1.01383	8.00292		Zic3	-3.05536	5.84117
	Tgfbr1	1.06866	7.9984		Ppp1r9a	7.67792	5.83651
	Fbxo6	-0.924146	7.99368		Zfp462	0.81131	5.8327
	Kcnh1	1.5785	7.98915		Crtc2	0.819298	5.82158
	Dclk2	1.49444	7.98836		Gm14124	-2.18332	5.81941
	Gpr108	-0.907484	7.97576		Tnr	-2.85142	5.80987
	Lmo7	-0.850587	7.96291		Aga	-1.0332	5.80476
	Lancl3	2.33404	7.95526		Dpt	-3.57335	5.79611
	Mctp2	-1.43949	7.95382		Lrrc15	-2.03953	5.78619
	Ptprm	-1.09175	7.94357		Slc3a2	0.898708	5.77979
	Gar1	1.02558	7.94117		Zdhhc6	0.798193	5.77911
	Fndc10	-1.44199	7.93814		Cited1	-4.39097	5.75807
	Cycs	0.78346	7.93222		Asrgl1	1.59521	5.75058
	Tnks1bp1	-0.6835	7.92436		Unc93b1	2.69418	5.74515
	Tut1	0.879092	7.90431		Twnk	0.843893	5.74252
	Tulp4	-0.712678	7.90174		Ipo7	0.689649	5.7399
	Osbpl2	-0.883389	7.89406		Akap13	-0.943795	5.74008
	Hnrnpa1	0.672399	7.87013		Btd	-1.13554	5.73567
	AI661453	-2.31419	7.86434		Noct	1.0688	5.73707
	Tnks2	0.639299	7.85969		Tap1	-1.88548	5.73548
	Trim54	-1.99396	7.83988		Chmp1b	-0.873312	5.73546
	Cd44	-0.691719	7.8375		Jag1	2.64949	5.72914
	Neurl1b	-2.36438	7.83258		Ophn1	-4.11001	5.72712
	Ivns1abp	0.819918	7.81074		Slc16a4	-5.00116	5.72588
	Rgmb	-0.752111	7.80311		Sh3bgrl2	0.748131	5.72083
	Oas3	-3.72443	7.76843		Lyz2	-3.85392	5.72041
	Pacs2	-0.750667	7.75964		Havcr2	-1.39119	5.71122
	Ssbp2	-1.63928	7.75482		Npc2	-0.739207	5.7112
	Polr1a	0.697389	7.75219		Abcd1	-1.16792	5.71206
	Agtrap	-0.943013	7.74117		Ifrd2	1.00549	5.70834
	Nsd2	0.771704	7.70883		Strbp	1.21736	5.70485
	Kif20b	0.76029	7.7072		Ergic3	-0.784709	5.70023
	Fkbp4	0.77603	7.67154		Ptpn13	3.76789	5.69985
	Hspb8	-0.763273	7.66646		Rab3d	-1.53327	5.69785
	Sh3tc2	-1.19102	7.6537		Shc4	-1.24715	5.68737
	Crip2	-1.4221	7.6528		Pcmtd2	-0.851777	5.68634
	Plcg2	-1.23045	7.6409		Washc1	-0.899013	5.67791
	Isoc1	0.81401	7.63939		Hells	0.972078	5.67787
	Dkc1	0.861131	7.63406		Adgrv1	3.05428	5.67865
	A930007A09Rik	-1.86536	7.63098		Got1	0.741321	5.66573
	Syncrip	0.680168	7.62872		Unc5a	-0.999279	5.6654
	Vps13d	-0.840982	7.62653		Tut1	0.847804	5.6574
	Chst12	-0.8908	7.62673		Atp6ap1	-0.713903	5.64929
	2610507B11Rik	0.648506	7.62252		Fbxo41	-2.41337	5.64958
	Gsdmd	-1.18495	7.62273		Cacng7	-1.23031	5.65067
	Zrsr1	-1.11511	7.62352		Tmem50a	-0.827405	5.63929
	Elovl6	0.661656	7.61753		Fam234a	-0.825094	5.61402
	Dock3	8.51732	7.61481		Cat	-1.15715	5.60756
	Ptprk	-1.42179	7.60606		P4ha1	-0.696659	5.59607
	Wdr77	0.952718	7.59869		Egfl7	-1.44273	5.56983
	Nop2	0.957484	7.59157		Maoa	-0.937102	5.56764
	Galns	-0.90632	7.59038		Crat	-1.10317	5.56701
	Sat1	-0.924184	7.58732		Ipo5	0.693806	5.56712
	Hpcal1	-0.98252	7.58362		Cct3	0.692836	5.56168
	Gpx4	-0.720692	7.57634		Flt3	3.21699	5.56063
	Zfp462	0.73313	7.55638		Ptprm	-0.942601	5.55583
	Eno3	-0.955582	7.55266		Slc7a5	0.713909	5.54477
	Pir	-1.24483	7.55004		Nefl	1.18393	5.54357
	Zdhhc16	0.941426	7.5427		Pcgf5	0.786839	5.54316
	Boc	-1.68344	7.53133		Grn	-0.734898	5.54007
	Sipa1l2	-0.797922	7.52347		Laptm4a	-0.698734	5.53768
	Ogfod1	0.817192	7.52203		Cgnl1	-1.22795	5.53529
	Impdh2	0.703118	7.52209		Hif1an	0.815536	5.52915
	Tpm3	0.63862	7.50997		Eid1	-0.741239	5.52092
	Ppp1r12b	-1.09282	7.51058		Sh3bgrl	-0.802022	5.50614
	Rps27	0.689552	7.50273		Mrgpre	-1.76243	5.5064
	Fgfr2	-4.86429	7.49156		Cir1	-0.950928	5.50463
	Mrpl9	0.780242	7.49058		Arap2	1.36798	5.50387
	Cdc73	0.704944	7.48552		Hoatz	-2.41353	5.50064
	Galnt13	-1.32224	7.48199		Sat1	-0.948887	5.49191
	Pcdhga10	-1.34105	7.47464		Naga	-1.18279	5.48891
	Cdc42ep3	-6.17651	7.46331		Usp36	0.888049	5.48172
	Selenop	-2.14658	7.45736		Pacs1	0.917103	5.47831
	Atp9b	-0.765427	7.45589		Epb41	0.805875	5.47838
	Cnot1	0.630553	7.45215		Hdx	-2.50826	5.47858
	Cpq	-1.01763	7.44699		Map3k5	1.79052	5.47745
	Gstm1	-1.86939	7.44509		Ftl1	-0.903254	5.47384
	Cdyl	1.57112	7.44273		Anxa1	-0.7871	5.473
	Nsun2	0.768428	7.43998		Gch1	1.53731	5.47073
	Vasn	-0.83187	7.43616		Nsd2	0.850262	5.46842
	Ganab	0.63083	7.42407		Trim54	-2.41934	5.45823
	Polr3c	0.802818	7.42212		Igf2bp1	0.938193	5.45723
	Zfp36l1	-0.883401	7.41044		Sdad1	0.758182	5.44687
	Slc1a4	-0.783089	7.40072		Inpp5k	-1.04089	5.44158
	Irs2	-0.823714	7.39799		Igf2r	-0.813503	5.43289
	Dap3	0.725379	7.39575		Pcdhb17	-2.01035	5.43266
	Bag2	0.853478	7.39025		Timp2	-0.804286	5.42852
	Pja2	-0.665774	7.38436		Pdcd11	0.730155	5.42336
	Enthd1	2.04128	7.37367		4930523C07Rik	-1.08744	5.41756
	Kif11	0.629287	7.36455		Chn1	2.78079	5.41588
	Eda2r	-0.919214	7.36145		Tspo	-0.878948	5.40889
	Calhm2	-1.06145	7.35754		Renbp	-2.04445	5.40307
	Epb41l5	1.33412	7.35291		Sdc1	-0.797007	5.40092
	Mmp28	-1.99489	7.34981		Maged1	-0.692419	5.39308
	Ro60	0.701765	7.34112		Efhb	-1.90243	5.3884
	Fez1	-0.927417	7.34152		Larp1b	1.33265	5.38732
	Rabac1	-0.89005	7.33793		Sdk1	5.4952	5.38322
	Lingo1	-3.04484	7.3378		Zfp131	0.736782	5.37779
	Pik3ip1	-2.83618	7.33333		Stx3	0.929837	5.37652
	Stc1	4.56826	7.33232		Zic5	1.61466	5.36769
	Nip7	0.855981	7.32225		Epb41l2	-0.696765	5.36579
	Tmem127	-0.727002	7.32263		Mgat3	-0.924098	5.36139
	Ftsj3	0.768244	7.3196		Lrrc40	0.824387	5.35994
	Slc16a4	-6.17853	7.31248		Best3	5.48995	5.35367
	Mta2	0.666137	7.28841		Erc2	2.61134	5.35478
	Zbtb4	-0.878045	7.27911		Pxylp1	-1.54449	5.354
	Slc9a2	1.26238	7.26591		Fam83g	7.42929	5.34403
	Pogk	1.29159	7.25587		Abca9	-3.46361	5.34122
	Incenp	0.691283	7.25027		Tgfbr1	0.959224	5.33988
	Srp14	-0.75475	7.24853		Gpi1	-0.778569	5.33783
	Tbl1xr1	0.781896	7.23059		Mfsd2a	1.90808	5.33646
	Npc2	-0.811152	7.22952		Dmxl2	2.05951	5.33145
	Sardh	-3.04249	7.22673		Khk	-1.13986	5.32859
	Tert	2.6839	7.22727		Dynlt1b	-1.66066	5.32351
	Nup85	0.723918	7.22232		Galnt13	-1.57802	5.32179
	Snx9	-0.614985	7.21183		Hoxd10	-1.22187	5.3177
	Nsmf	-0.868069	7.20504		Myadm	-0.766389	5.31508
	Capza1	0.652972	7.20403		Slc9a5	0.848082	5.31254
	Arap1	-0.891935	7.19489		Cbln3	-1.95199	5.30521
	Syt13	2.30053	7.18946		Hhex	7.40948	5.30429
	Anp32a	0.612929	7.18921		F2r	-0.695484	5.30193
	Cks1b	0.711321	7.18397		Rpl22l1	1.03406	5.29539
	Gnpda1	-0.901553	7.18433		Mtfr1	0.739674	5.29034
	Renbp	-2.0545	7.18225		Rcor2	0.889694	5.28466
	Exoc4	-0.63295	7.17721		Calml4	-2.80649	5.28402
	Wdr61	0.792708	7.17503		Cth	0.911935	5.27759
	Snrpg	0.745983	7.16629		Zmynd8	-0.712356	5.27748
	Phgdh	0.700414	7.16119		Larp1	0.6777	5.27433
	Zfp345	-1.88775	7.16016		Mybl2	0.810599	5.27161
	Tmem106c	-1.09813	7.15189		Dse	-0.772282	5.26775
	Lyar	0.925347	7.15044		Ugt1a7c	-2.04091	5.26472
	Rdh10	-0.815063	7.1479		Aif1l	1.17542	5.25644
	G3bp1	0.641244	7.13643		Stau2	1.90513	5.252
	Tjp2	1.01666	7.13033		Npm1	0.699508	5.2513
	Smc3	0.637419	7.12571		Kank2	-0.725151	5.24372
	Ephb6	-1.47425	7.1111		Iars	0.672319	5.22274
	Cir1	-1.00179	7.11169		Dennd2a	1.13	5.22042
	Cdx2	6.0772	7.1049		Lmo7	-1.01179	5.21826
	Mcm2	0.699181	7.10412		Pepd	-0.941538	5.21765
	Cobll1	-0.726051	7.09781		Prmt7	0.842619	5.21157
	Aif1l	1.29761	7.09574		Stk24	-0.688982	5.20986
	Nsdhl	-1.15094	7.07123		Nop58	0.735381	5.20424
	Bdkrb2	-0.980511	7.07031		Flrt3	5.52322	5.19916
	Rtl8b	-4.7581	7.06782		Pygb	-0.775432	5.18598
	Dusp1	-1.70669	7.06536		Lcor	0.84859	5.18071
	Pdia5	-0.816516	7.05976		Pip5k1a	0.743844	5.17623
	Stau2	2.45199	7.05765		Tprgl	-0.819889	5.17192
	Atp8b2	0.661986	7.04376		Kdm7a	1.09876	5.17103
	Ctsa	-0.685577	7.04079		Zfp800	0.813682	5.16258
	Mrgpre	-1.6731	7.03814		Ptar1	0.855315	5.15919
	Slc25a13	0.701606	7.02936		Smim3	1.17348	5.15527
	Tfpi	-0.664453	7.02966		Nhs	-3.95319	5.15377
	Ipo7	0.708082	7.02601		Chmp2a	-0.788252	5.15181
	Adamts1	-1.27649	7.02114		Rhou	-0.761611	5.1502
	Uhrf2	0.751177	7.01997		Dtl	0.752718	5.14357
	Cacng7	-1.01573	7.0192		Klra4	2.08776	5.14307
	Grn	-0.611101	7.01604		Rcbtb2	-0.826676	5.13126
	Serbp1	0.590822	7.0165		Ttc9c	0.723799	5.13054
	Arhgef25	-0.701979	7.0137		Mknk2	-0.732261	5.12306
	Lrp1	-0.860706	7.01221		Pdk1	-0.6802	5.11591
	Ikbkg	-0.823704	6.99974		Tcof1	0.775598	5.10895
	Cct6a	0.685061	7.00023		Rgs16	2.09273	5.1033
	Psmb8	-4.74255	6.99832		Glrx	-1.06245	5.09939
	Eif1ad	0.867968	6.98845		Zadh2	-0.709798	5.09916
	Neurl3	-2.09521	6.97534		Mcm2	0.715374	5.09386
	Socs3	-0.923423	6.97162		Plag1	1.74541	5.0933
	Specc1l	-0.654109	6.96693		Qsox2	-0.773087	5.08569
	Gpatch4	0.99001	6.96238		Lpl	-1.31498	5.08439
	Nob1	0.727492	6.9592		Kif5c	-2.07052	5.0834
	Marcksl1	0.840364	6.9461		Anapc2	-0.760989	5.07904
	Zadh2	-0.789701	6.93498		Map1a	1.37379	5.07633
	Larp1	0.708252	6.93312		Aebp1	-0.731148	5.07227
	Trio	-0.700341	6.92537		Dazap2	-0.658322	5.07049
	Got2	0.66686	6.9194		Lims1	-0.690397	5.06579
	Prmt7	0.887027	6.91795		Dkc1	0.688285	5.06499
	Mrtfb	-0.729249	6.91629		Zfp979	4.35129	5.06234
	Nap1l1	0.579666	6.91386		Fez1	-1.00434	5.06047
	Herc2	-0.621981	6.91241		Nbeal2	1.16307	5.06032
	Ubash3b	1.16122	6.89605		Kdm4b	-0.78995	5.05018
	Pum3	0.818859	6.89488		Dll1	1.97127	5.03742
	Eml5	1.78253	6.89053		Mvd	-0.877782	5.03324
	Nop16	0.901142	6.88828		Rrp1b	0.772324	5.0316
	Plod1	-0.699566	6.88047		Tmcc3	0.793451	5.03082
	Slitrk5	6.00032	6.86822		Plin3	-0.697882	5.02861
	Noct	1.34887	6.86513		St6gal1	-0.843868	5.02008
	Tgfb1	-0.995131	6.86218		Ric1	0.756832	5.01795
	Epb41l2	-0.626993	6.85785		Sned1	-2.03195	5.00916
	Dnajc2	0.805658	6.85574		Eif2ak2	-0.887444	5.00329
	Tprgl	-0.770619	6.85393		Dus2	1.00457	4.98882
	Fuca2	-0.939055	6.84491		Slc39a3	-1.00696	4.98769
	Dab2ip	-0.846476	6.8433		Slc9b1	1.14005	4.98019
	Xpnpep1	0.703356	6.82862		Xpo4	0.705437	4.97897
	Tspo	-0.794795	6.8217		Bgn	3.93672	4.96983
	Nudt21	0.66582	6.80479		Marchf2	-1.00792	4.96733
	Ephb3	-1.14763	6.79492		Hmox2	-0.772269	4.96252
	Slc9b1	1.41	6.78068		Slc45a3	2.42146	4.96282
	Mcm3	0.624441	6.76909		Fbln1	-1.01839	4.96173
	Mapkbp1	-0.837925	6.76701		Tmem106b	-0.807171	4.95863
	Psd4	-3.83616	6.7627		Zfp451	0.745185	4.95777
	Cisd3	0.858794	6.75626		Ints5	0.777109	4.95019
	Ces2g	-4.59994	6.75456		Slc29a3	-1.0704	4.94749
	Hnrnpa2b1	0.577571	6.7495		Sorl1	-2.92298	4.9439
	Gipc3	-1.1309	6.74572		Dip2a	-0.75582	4.943
	Mbnl3	-0.713534	6.7461		Peg10	0.861655	4.94151
	Ophn1	-5.92203	6.74389		Hivep3	-0.910641	4.94025
	Spc24	0.849988	6.73985		Pus7	0.773057	4.93931
	Podnl1	-1.4327	6.73557		Sgsh	-0.917999	4.928
	Prdx3	0.672133	6.73563		Utrn	-0.657005	4.92792
	Kidins220	-0.609263	6.73251		Phlda3	-1.00482	4.92644
	Pcgf5	0.886806	6.7235		Uba7	-2.284	4.92414
	Lrrn3	5.19287	6.72041		Srsf11	0.681223	4.92312
	Sdad1	0.772371	6.71168		Antxr1	-0.932374	4.91555
	Evl	0.891852	6.70974		Naa25	0.696118	4.91578
	Ilvbl	-0.967237	6.68516		Eif5a2	-1.7513	4.91529
	Tbx4	-1.66669	6.68337		AC084822.1	-1.44394	4.915
	Hdac5	-0.730451	6.68191		Nphp1	-0.873718	4.90808
	Apbb1ip	-0.65455	6.68163		Zcchc24	-0.728487	4.90102
	Rgcc	1.88195	6.67681		Ghr	0.842761	4.89869
	Hacd2	-0.953464	6.67709		Plxnd1	-0.763452	4.89737
	P4ha3	-1.3657	6.6752		Ptcd3	0.744433	4.89567
	Flot1	-0.795755	6.67023		Ift27	-1.14051	4.8891
	Snrpe	0.641311	6.65563		Paqr7	-1.42957	4.87781
	Cracr2b	-1.36823	6.65463		E2f4	0.700125	4.87642
	Bbs12	1.4451	6.65267		Setdb1	0.694035	4.8706
	Rcc1	0.80784	6.64971		Rars	0.705156	4.86502
	Clcn3	0.837626	6.64905		Slc16a10	2.0803	4.8636
	Eid1	-0.698065	6.64849		Dnajc10	-0.753823	4.86098
	Dock9	0.638073	6.64513		Uchl1	1.9184	4.85982
	Rnd3	-0.69432	6.62885		Tuba4a	-0.708959	4.85255
	Ssr2	0.648276	6.62778		Vmac	-1.25247	4.84947
	Ces1a	-8.03964	6.62795		Sort1	-1.6226	4.84132
	Adgra2	0.842815	6.62621		Ptk7	-0.774291	4.83969
	Ifngr1	-0.912311	6.62221		Gpr108	-0.768465	4.82402
	Pacs1	0.780305	6.61989		Kbtbd8	1.34212	4.82291
	Tmem62	-1.47998	6.61919		Parva	-0.814595	4.81853
	Zfp467	-2.09039	6.61913		Itpr1	0.810643	4.81036
	Abcb1b	1.05276	6.61025		Dap3	0.710071	4.80721
	Ndn	5.91564	6.60815		Gtpbp10	1.11449	4.80317
	Vsnl1	-7.64994	6.60273		Lpin1	-0.721519	4.80126
	Cenpe	0.61734	6.60194		Acp2	-0.768933	4.79686
	Fmn1	-0.861252	6.59923		Mrtfb	-0.759359	4.79637
	Smpd3	-1.94208	6.59403		Tubb4b	-0.877788	4.78776
	Ctsc	1.02433	6.59284		Khdrbs2	5.25508	4.78197
	Apol10b	-5.1479	6.59334		Akr1c14	-7.16632	4.7821
	Tuba1a	-0.603341	6.58864		Plk4	0.807187	4.78117
	Cast	-0.80384	6.58088		Gla	-0.991202	4.77996
	Snx27	0.640521	6.57643		Tmem229b	-1.36418	4.77941
	N4bp2	1.38614	6.57296		Psph	0.759245	4.77419
	Lurap1l	-2.192	6.57307		Otud4	0.668867	4.77386
	Triobp	-0.650279	6.56924		Dock4	1.4725	4.77232
	Itpr2	-1.16054	6.56684		Plet1	1.91364	4.76865
	Anxa8	-2.92205	6.56368		Fndc10	-1.43254	4.76037
	Cacna1b	-3.29494	6.56227		Parp10	-0.925448	4.75842
	Ccnb1	0.606532	6.55326		Shmt1	0.822736	4.75311
	Stk39	0.809138	6.55101		Snap29	-0.878967	4.75026
	Slc35a5	-0.964787	6.54655		Enkd1	1.00287	4.7442
	Rhox2h	0.795234	6.53593		Psmb8	-3.26453	4.74075
	Rnf169	-0.770663	6.53155		Cdx2	6.63566	4.73721
	Cbx6	-0.620161	6.53203		Ada	-1.38211	4.73111
	Ttc9c	0.678785	6.52814		Map1b	0.607758	4.7284
	Clcn7	-0.699269	6.52658		Spns2	-1.22282	4.72184
	E2f8	0.712646	6.52237		Tnks1bp1	-0.633514	4.71901
	Kcnq5	0.950381	6.52034		Smad1	0.825788	4.71759
	Pgpep1	-0.767897	6.52081		Arhgap18	-0.969865	4.71005
	Atp6ap1	-0.635719	6.50989		Rab39b	-2.99498	4.70314
	Vmac	-1.21184	6.50699		Tfpi	-0.697864	4.70096
	Hnrnpul2	0.630434	6.49361		Tvp23a	-1.63134	4.69666
	Rhou	-0.671828	6.48784		Fam114a1	-1.12344	4.68711
	Tmem64	-0.901571	6.48702		Smndc1	0.715878	4.68471
	Adgrl3	4.67868	6.48513		Tead4	0.857019	4.68462
	Rgs3	-1.31975	6.48019		Slc7a6os	0.842946	4.67359
	Plpp1	-0.967151	6.47849		Clic1	-0.618936	4.66891
	Tomm5	0.802775	6.47308		Mapre2	-0.885973	4.66502
	Ppl	2.1993	6.45981		Aldh3b1	-1.51061	4.66469
	Casp7	7.97097	6.45657		Apbb1ip	-0.694016	4.66524
	Lsm3	0.951807	6.44993		Dnajc2	0.731785	4.66421
	Acsl5	0.674088	6.44736		Cdyl	1.3413	4.66453
	Bcl9l	-0.670573	6.44772		Fjx1	2.63302	4.66417
	Hipk3	-0.62526	6.44491		Mitf	1.33938	4.65891
	Gapdh	0.534965	6.44114		Sgpp1	-0.682979	4.65832
	Psme3	0.670693	6.43689		Slc29a2	1.11264	4.65677
	Ppp1r14b	0.786617	6.42373		Capn5	-1.70598	4.64948
	Gon4l	0.73555	6.42131		Oas3	-2.24179	4.64894
	Rab3d	-1.10759	6.41555		Phtf2	1.11839	4.64783
	Sfxn2	0.986494	6.41394		Ginm1	-0.916524	4.63923
	Arhgap31	-0.708011	6.40699		Chpf2	-0.913826	4.6358
	Commd3	-0.715245	6.39975		Fbln5	-2.06714	4.63346
	Il11	2.32964	6.3833		Mesd	-0.752745	4.63191
	Isg20l2	0.654451	6.38328		Pfas	0.709376	4.62936
	Lmx1b	-4.5786	6.38221		Tbc1d32	-0.968641	4.62824
	Aga	-0.969026	6.3793		Cbr1	-1.11348	4.62051
	Ppp1r9a	7.94888	6.36717		Ciart	1.02149	4.61562
	Ctsl	0.582972	6.35884		Hspd1	0.614244	4.61252
	Pip5k1b	5.08349	6.35905		Arfgef2	-0.680728	4.60951
	Pmaip1	-1.18816	6.3579		Ccdc137	0.869921	4.60271
	Atxn1	-0.916042	6.35593		Slc2a3	1.13041	4.59506
	Sesn2	-0.720652	6.34537		Elk3	-0.637671	4.59539
	Rpl34	0.58129	6.34476		Rpf1	0.794061	4.5949
	Homer1	0.963749	6.34258		Mpdz	1.00885	4.59504
	Fam102a	-1.45909	6.33972		Dhodh	0.985262	4.58536
	Errfi1	0.826183	6.33674		Zfp280d	0.742739	4.58584
	Zranb2	0.660815	6.3293		Zfp697	1.27616	4.58359
	Gas7	-1.64795	6.3282		Naip2	-1.30367	4.58232
	Parp3	-0.680026	6.32628		Slc9a3r2	-0.905551	4.57745
	Svip	3.2712	6.32314		Slc49a4	-1.09754	4.57326
	Bpnt1	0.721905	6.32002		Wdsub1	-1.06447	4.57279
	Ldb3	-2.90118	6.31876		E2f5	1.09861	4.57091
	Dbp	-1.78941	6.31846		Mgrn1	-0.714766	4.56694
	Depdc1a	0.983331	6.31017		Acer2	6.53485	4.56728
	Bzw1	0.550142	6.30521		Cdc42ep2	-0.883059	4.56741
	Fchsd1	-1.04779	6.30305		Cldn12	0.775549	4.56754
	Bcl2l1	-0.62597	6.30152		Rhox5	0.614021	4.55973
	Dvl3	-0.710224	6.28925		Ermp1	0.806673	4.55709
	Rgs17	1.00603	6.27973		Rab22a	-0.675122	4.55366
	Ncoa1	0.951157	6.27473		Sox11	1.33858	4.55376
	Pygb	-0.641127	6.27461		Txlnb	-2.05185	4.54616
	Rapgef6	0.705768	6.27249		Chst14	-0.908678	4.54393
	Itpr3	-0.572018	6.2724		Susd6	-0.735527	4.54107
	Ext2	-0.620537	6.27079		Psd3	-0.941553	4.54117
	Adk	0.724966	6.26525		Slc7a1	0.768286	4.5373
	Tmem141	-1.63235	6.25878		Sfxn1	0.697455	4.53605
	Sele	1.98584	6.25513		Nptxr	-0.764089	4.5189
	Polr2g	0.828309	6.23798		Sipa1l2	-0.913201	4.51744
	Cdca5	0.702616	6.22712		Itgav	-0.690043	4.51662
	Basp1	4.35217	6.22368		Hsd17b4	-0.785946	4.50622
	Nup93	0.628573	6.22152		Carnmt1	0.878431	4.50566
	Lbhd1	1.18649	6.22143		Swap70	-0.683627	4.5008
	Cpt1c	-0.774024	6.21877		Apobr	-0.884695	4.49999
	Eef1d	0.625021	6.2153		Leprot	-0.95464	4.49749
	Gm14124	-2.8217	6.21469		Oplah	-0.713107	4.49628
	Vcan	0.663007	6.21061		Klc4	-1.04381	4.49315
	Fech	-0.722701	6.21066		Cd81	-0.671773	4.49244
	Atm	0.67162	6.21105		Map3k1	0.830089	4.4904
	Fam136a	0.741862	6.20689		Zfpm2	1.82104	4.49078
	Cds2	-0.676251	6.20585		Mospd2	-0.88322	4.49074
	Rrbp1	-0.590047	6.19724		Rab3il1	7.06995	4.48854
	Man2b2	-0.824115	6.19116		Npdc1	-0.726006	4.48383
	Cavin2	-0.551777	6.18101		Gon4l	0.731255	4.48163
	Tmem176b	-1.48682	6.17551		Ccne2	0.886865	4.47714
	Dstyk	-0.875825	6.17497		C1qtnf1	-1.67056	4.47115
	Rcl1	0.856527	6.16487		Arid5a	0.908409	4.47174
	Slc49a4	-1.01676	6.16377		Chrnb1	0.99921	4.47127
	Hhex	5.02488	6.16267		Glrp1	1.31774	4.47153
	Ubap2l	0.581471	6.14825		Neu1	-0.925579	4.46828
	Ipo11	0.687738	6.14591		Inmt	-6.42054	4.46563
	Cthrc1	5.74209	6.14235		Nmd3	0.703293	4.46524
	Nfkbiz	-1.15773	6.14149		Exo1	0.838096	4.46587
	Ddx47	0.6392	6.1394		Nop14	0.691793	4.46319
	Mthfd2	0.740698	6.12512		Lrpap1	-0.883755	4.46132
	Bms1	0.672829	6.12246		Wdr77	0.77396	4.45275
	Tspyl2	-0.887102	6.12243		Tpm2	-0.696535	4.45307
	Cdkn2aipnl	0.722533	6.12138		Xpnpep1	0.667262	4.45181
	Ndrg1	-0.703506	6.11641		Plbd2	-0.695305	4.44639
	Ppp6r3	0.600311	6.10904		Ccdc186	0.711433	4.44686
	Akr1c14	-5.6892	6.10466		Cthrc1	6.95938	4.44668
	Gpr176	-7.78159	6.10433		Rtl5	-3.97832	4.44307
	Hs1bp3	-0.682933	6.09416		Ly6e	-0.63777	4.44074
	Ccn4	-1.25434	6.09216		Ggt1	-2.73885	4.43629
	Atrn	-0.638972	6.08722		Vegfc	1.71267	4.43568
	C1qbp	0.613301	6.07682		Hrob	0.739336	4.42185
	Csde1	0.548574	6.06764		Polr3c	0.714563	4.42022
	Sox11	1.66299	6.06291		Arl6	-0.996246	4.41795
	Pfas	0.756042	6.06243		Mtss2	-0.864078	4.40556
	Naa15	0.715592	6.05839		Calm2	-0.672225	4.40447
	Rpp30	0.854019	6.05412		Idh3a	0.730846	4.40254
	Rap1gds1	0.721399	6.05107		Zfp467	-2.14152	4.40261
	Nnmt	-1.35228	6.04245		Mpp2	1.6957	4.40175
	Crebl2	-1.30548	6.03679		mt-Nd6	-0.944451	4.3988
	Unc93b1	2.03375	6.02805		B630019K06Rik	-3.34896	4.3972
	Tanc1	-0.660021	6.0275		Wdr35	-0.871674	4.39735
	Fxr1	0.601529	6.02389		Lrp4	2.79428	4.39566
	Vps8	-0.857875	6.01986		Fip1l1	0.65021	4.39427
	Btc	-1.65347	6.01729		Fam135a	0.694321	4.38974
	Pkn2	0.610974	6.01101		Mta2	0.647916	4.38558
	Eif5a	0.575769	6.01005		Sars	0.653527	4.38478
	Lin28b	1.97728	6.00928		Sh3bp5	-0.767172	4.37523
	Atp10a	-0.76877	6.00421		Gns	-0.623615	4.37103
	Tmem250-ps	-0.715781	5.99794		Cd63	-0.618781	4.37024
	Gabarap	-0.704971	5.99657		Fuca1	-0.785136	4.36801
	Wdr74	0.821728	5.99567		Ctsa	-0.634917	4.36612
	Parp10	-0.898236	5.9927		Sgpl1	-0.663533	4.3655
	Lyst	-0.783974	5.99056		Tmem64	-0.806599	4.36249
	Phb	0.639937	5.98361		Rgs20	1.8943	4.34743
	Cldn12	0.878263	5.98363		Cyth3	-0.766773	4.34652
	Map3k1	0.75039	5.9692		Atm	0.732243	4.34446
	Tet2	1.12357	5.96791		H6pd	-0.719008	4.34274
	Acaa2	-0.780973	5.95992		Pip4k2c	-0.676406	4.33863
	Nup205	0.555206	5.95934		Orc2	0.632457	4.339
	Bend4	3.63659	5.95677		Gnpda2	1.62817	4.33711
	Jund	-0.829651	5.94403		Cd99l2	-0.837585	4.33631
	Rhoq	-0.771724	5.94314		Ctsb	-0.586186	4.33343
	Pprc1	0.861009	5.94281		Cds2	-0.673606	4.33149
	Dlg5	-0.562489	5.94019		mt-Nd4	-0.600122	4.3315
	Gjc1	0.89091	5.94064		Clk2	0.845505	4.33034
	Rad54l2	0.624112	5.92317		Abcb1b	1.11038	4.32864
	Lsp1	-1.74216	5.92225		Arhgef25	-0.763701	4.32764
	Chst11	0.773842	5.92159		Thbs3	-1.07072	4.32728
	Cacul1	0.619059	5.92046		Epb41l5	1.3186	4.32639
	Rtn3	0.600638	5.90902		Tbx3	1.83028	4.3221
	Sdc1	-0.566564	5.90634		Atf3	0.984554	4.32196
	Pmf1	0.846625	5.90664		Pja2	-0.668804	4.31854
	Galnt3	3.04264	5.89866		Dact2	-1.76079	4.31829
	Birc5	0.602033	5.8976		Ifi211	-0.931383	4.31162
	Ncbp1	0.584585	5.89653		Zc3h12b	-6.91161	4.30636
	Areg	1.05799	5.89383		Haghl	-1.06146	4.30275
	Fbxl16	-0.904722	5.88602		Abhd14b	-0.852207	4.29697
	Ly9	-1.30191	5.88256		Pcyt1a	-0.835715	4.29582
	Bcl2l13	0.639366	5.8748		Cdk19	-0.725963	4.29541
	Kif26a	-1.56914	5.87393		Adgrl3	3.76824	4.29246
	Zmynd8	-0.678645	5.87207		Tmem63a	-0.702014	4.28694
	Suclg2	0.600396	5.86624		Rap1gds1	0.664785	4.2813
	Ube2d3	0.547561	5.86601		Cavin2	-0.915794	4.28156
	Abca9	-2.05125	5.86547		Zfpm1	-0.93768	4.28095
	Dis3	0.816474	5.86257		Ube2l6	-1.05941	4.27978
	Fen1	0.727979	5.86099		Reep3	-0.660069	4.27925
	Zfp955b	-0.630606	5.85493		Tceal1	-2.90964	4.27677
	Ndst3	1.67922	5.85054		Comt	-0.66749	4.2743
	Copz2	-1.40772	5.84488		Tasor2	0.630242	4.27335
	C1qtnf6	-0.775483	5.84338		Patl1	0.673163	4.27373
	Kansl1l	-0.818572	5.8413		Inpp5d	-0.77258	4.26851
	Aff3	-7.62841	5.83806		Eef1e1	0.815151	4.26746
	BC055324	0.665797	5.83646		Pcolce	-0.840476	4.26692
	Phf1	-0.90864	5.83418		Commd7	-0.870527	4.26584
	Gpr107	-0.668541	5.83124		Epb41l1	-0.598114	4.26411
	Marchf2	-0.833601	5.82471		Bcl2	-0.755395	4.26227
	Plekhh2	-0.724369	5.81811		Tead3	-1.06951	4.25956
	Dnah8	-3.13727	5.8145		Camkk1	-0.861076	4.25973
	Peg12	7.23485	5.80618		Svip	3.5604	4.25815
	Chtop	0.580371	5.80479		Cdc73	0.660226	4.25315
	Rpsa	0.507666	5.80482		Cd164	-0.598749	4.2525
	Gpn3	0.828065	5.80058		Narf	-0.964636	4.24929
	Efnb1	-2.35485	5.79785		Mapk6	0.608263	4.24871
	Kpna2	0.55105	5.79712		Ccbe1	-0.631553	4.24906
	Arhgap21	-0.599085	5.78377		Acat2	-0.76305	4.24668
	Pnrc1	-1.00778	5.78138		Nr2f1	1.23892	4.2388
	Plac1	1.67971	5.77504		Crebl2	-1.0653	4.23784
	Rps3a1	0.539426	5.77383		Kansl1l	-0.932425	4.23723
	Arl4c	0.746554	5.76769		Pax5	3.76306	4.22723
	Myorg	-1.66996	5.76395		Sqle	-0.605895	4.22644
	Nek8	-0.986636	5.76105		Arfgap3	-0.719668	4.22467
	Cct7	0.558405	5.76066		Wfs1	1.70024	4.22218
	Sass6	0.90812	5.75818		Prpf3	0.709145	4.21598
	Kif5c	-1.27994	5.74357		Hipk3	-0.669759	4.21485
	Armcx1	-1.0796	5.74051		Pcdh17	-3.82734	4.21493
	Os9	-0.604074	5.73972		Tgfb3	-0.991121	4.20988
	Psmb4	0.577527	5.73868		Inpp5e	-0.759985	4.20985
	Slc6a15	1.0095	5.73013		Ndn	6.33947	4.21035
	Rarg	-0.654052	5.72668		Tulp4	-0.762032	4.20811
	Tipin	0.674968	5.71931		Tex30	0.843574	4.20481
	Grem1	-0.728805	5.71617		Zfhx3	0.721995	4.20387
	Cdon	0.814584	5.71414		Ldlrad3	1.26215	4.2036
	Siae	-0.805455	5.70349		P4ha3	-2.01599	4.20443
	Fbln5	-4.51268	5.70139		Exoc4	-0.620033	4.20253
	Nutf2	0.759806	5.69243		Trim33	0.642172	4.20172
	Mrpl11	0.713217	5.67996		Rbm47	2.30458	4.19835
	Gnpda2	1.83262	5.67837		Bcl2l1	-0.655879	4.19313
	Amdhd2	-0.980025	5.67151		Pld3	-0.830296	4.19228
	Kif21b	-1.2812	5.66929		Arhgdib	2.23293	4.1896
	Wnt9a	-2.27384	5.65808		Smg5	0.721466	4.18684
	Tmem19	-0.745177	5.65723		Gm14137	-1.46031	4.18638
	Smndc1	0.731446	5.65337		Adamts9	1.23128	4.18495
	Ddit4l	-2.97782	5.64714		Eif2ak4	-0.700823	4.18336
	Hmga1	0.595819	5.64646		Edc4	0.640915	4.18194
	Klf13	-0.609782	5.64164		Taldo1	-0.730339	4.18147
	Snx21	-0.898098	5.63642		Vim	-0.61131	4.17994
	Fam114a1	-1.22073	5.63276		Tmem230	-0.935775	4.17985
	Zmat1	-2.42981	5.63106		Pop1	0.647065	4.17753
	Men1	0.613169	5.62504		Parp9	-0.951449	4.17802
	Csnk2a2	0.66235	5.6233		Rbm3	-0.768052	4.17778
	Pla2g12a	1.08885	5.61742		Prl2c5	-3.35226	4.17703
	Suz12	0.549071	5.6168		Ubqln2	-0.689684	4.17595
	Npepl1	-0.668339	5.61177		Fes	-1.30052	4.17623
	Gprc5a	1.33471	5.60954		Prkcz	1.85083	4.1745
	Rap1a	0.698191	5.60935		Frk	-1.01423	4.16135
	Shmt1	0.806214	5.59355		Itpkb	2.50708	4.16145
	Nop58	0.727557	5.59179		Zfp639	0.754492	4.16085
	Ddx18	0.61665	5.58781		Ccdc92	1.83027	4.16052
	Pcmtd2	-0.850616	5.58733		E130308A19Rik	1.0455	4.15968
	Mapk8ip1	-0.749521	5.58512		Xxylt1	-0.733243	4.15994
	Tmem229b	-1.55284	5.58457		2610008E11Rik	-1.13971	4.14931
	St6galnac6	-0.665705	5.58301		Nlk	0.706273	4.14769
	Setdb1	0.624892	5.57958		Ext1	-0.688109	4.14462
	Ankrd13c	0.62319	5.5787		Fstl1	-0.755835	4.13983
	Zfp385a	-0.766939	5.57528		Tmem250-ps	-0.709914	4.1371
	Sqstm1	-0.649447	5.5717		Ifi30	-0.739975	4.13667
	Bok	0.833718	5.56918		Pdgfa	-0.84898	4.13175
	Tob1	-0.957578	5.55863		Mctp2	-1.06198	4.13132
	Haghl	-1.01447	5.55752		Rassf8	-0.685102	4.13023
	Gnl3	0.735023	5.5566		Gm5751	4.99804	4.12366
	Ube2h	-0.807148	5.5557		Prpf38b	0.630225	4.12068
	Sms	0.597739	5.55083		Atp6ap2	-0.705807	4.11976
	Tnpo1	0.600786	5.54951		Gatd1	-0.899083	4.11915
	Hmga2	0.544663	5.54788		Zranb2	0.633742	4.1175
	Pde7a	0.80912	5.53847		Map1lc3b	-0.63882	4.11555
	Synj2	-0.690379	5.53763		Zfp609	0.611663	4.11342
	Spata13	2.23146	5.53566		Slc35a5	-0.853546	4.11174
	Cops3	0.604056	5.53234		Gatd3a	-0.89022	4.11141
	Ptms	-0.554038	5.52877		Lcn2	-6.30129	4.10561
	Mark4	-0.714324	5.52173		Polr1a	0.616593	4.10297
	Heatr1	0.644576	5.51941		Cpsf7	0.639585	4.09436
	Arhgap17	-0.710578	5.51788		Mettl16	0.631187	4.09246
	Nifk	0.725932	5.51691		Parp8	0.772622	4.08973
	Cpsf7	0.604609	5.51605		Sdf2l1	0.849141	4.08626
	D16Ertd472e	-0.702204	5.51325		Fer	-0.754397	4.08279
	Abl1	-0.608254	5.5134		Ifngr1	-0.825565	4.07797
	Atg12	-0.74658	5.51243		Snx4	-0.64736	4.07885
	Pabpc4	0.593106	5.51149		Tmem106a	-1.62819	4.07861
	Dync2li1	-0.845859	5.50003		Setd7	0.620775	4.078
	Dync1i2	-0.543039	5.50023		Lonrf3	-2.06792	4.07391
	Ptprn	0.636461	5.4962		Foxred2	1.90263	4.0734
	Tesk1	-0.831061	5.49105		Slc2a9	-1.53422	4.07126
	Dhodh	0.901512	5.49006		Mrpl21	0.766136	4.06939
	Tbx3	1.76956	5.48747		Zrsr1	-0.980292	4.06769
	Elp1	0.595056	5.48676		Slc25a12	-0.711221	4.06603
	Psmd7	0.593834	5.48233		Trim27	0.662105	4.06328
	Foxf1	-1.29238	5.48005		Ap3d1	-0.584721	4.05969
	Phka2	-0.889165	5.47827		Plekhg4	1.3736	4.05451
	Slc7a6	0.709941	5.47816		Marcksl1	0.745413	4.05398
	Znfx1	-0.734355	5.47514		Dhcr7	-0.700625	4.04646
	Tmem176a	-1.57561	5.47437		Cep19	-1.12632	4.0456
	Rab38	7.46762	5.47145		Ppip5k2	0.625342	4.04444
	Klhl26	-0.791159	5.46937		Igfbp6	-1.09712	4.04269
	Scn9a	-1.30644	5.46695		Strap	0.593406	4.04153
	Diaph1	-0.561907	5.46615		Nt5dc1	-0.931415	4.03741
	Tatdn2	0.743668	5.46487		Golgb1	-0.593091	4.03578
	Zcchc4	0.744502	5.46372		Dennd4b	0.999005	4.03361
	1700025G04Rik	0.762864	5.4624		Rel	1.22644	4.02933
	Vwa5a	-0.927669	5.45878		Abi3bp	-6.79083	4.02877
	Dhx34	-0.889068	5.45716		Tnfrsf21	1.67074	4.02512
	Rtn4rl1	-3.64693	5.44376		Cpt1a	-0.885973	4.02311
	Rftn2	4.10785	5.44105		Diras2	-4.28839	4.02125
	Urb2	0.776387	5.44052		Sdf2	-0.705496	4.01787
	Gart	0.637584	5.43808		Pias3	-0.882357	4.01825
	Chpf2	-0.757275	5.43511		Parp1	0.621756	4.01627
	Il17rc	-0.872251	5.43447		Fundc2	-0.687896	4.01441
	Slc38a1	0.603843	5.4241		Rtl8b	-3.54228	4.01323
	Fam83g	7.4495	5.42231		P3h2	1.37939	4.01149
	mt-Nd5	-0.614888	5.41889		Os9	-0.643561	4.00864
	Phldb2	-0.592489	5.41701		Clcn3	0.604194	4.00218
	Dhrs7	-0.793144	5.41223		Naf1	0.680828	3.99799
	Crat	-0.700567	5.40711		Ccn4	-0.994852	3.99752
	Tex30	0.92314	5.40317		Ltbp3	-0.600028	3.99532
	Paqr7	-1.05616	5.40104		Dnpep	-0.687822	3.99408
	Rnh1	-0.560205	5.39761		Thap11	0.783189	3.99264
	Utp15	0.653539	5.39666		Ndfip1	-0.601862	3.99201
	Fbxw9	-1.12244	5.39503		Tmem106c	-0.893966	3.98946
	Nr2f1	1.02357	5.39377		Gbgt1	-4.92225	3.98251
	Smyd5	0.629103	5.38784		Ssr2	0.621975	3.97953
	Ostc	0.624862	5.38472		Ilvbl	-0.809719	3.97812
	Ttc8	-0.8253	5.38175		Zfp773	-1.52156	3.96823
	Srsf11	0.575665	5.38134		Rgs12	-0.828099	3.95883
	Mre11a	0.593319	5.38029		Rapgef6	0.656925	3.9568
	Ern1	-0.602648	5.3788		Ctnna1	-0.564401	3.95622
	P3h2	1.49569	5.3791		Rbm15	0.682549	3.95534
	Slc39a3	-0.901388	5.37818		Arrdc1	-1.05286	3.95474
	Nhp2	0.702316	5.37526		Pawr	0.977018	3.95331
	Ehd1	0.619404	5.37354		Phlpp1	-0.671744	3.95123
	Macir	0.838283	5.37074		Zfp850	0.909906	3.95098
	Rars	0.567893	5.36844		Psme3	0.592088	3.95021
	Mfge8	-0.535705	5.36857		Anxa8	-3.73749	3.94927
	Impa1	0.668576	5.36421		Vamp8	-0.798916	3.94964
	Pknox2	-2.83474	5.36432		Tars2	0.744821	3.94833
	Hdx	-3.35995	5.36359		Stip1	0.572949	3.94722
	Armc7	-1.17769	5.35068		Hspa4	0.557092	3.94377
	Prdx6	0.554397	5.34629		Kifbp	-0.795804	3.94411
	Ccn5	-5.54116	5.34152		Bmi1	-0.577444	3.94211
	Bag3	-0.65698	5.33962		2610001J05Rik	-0.724547	3.94219
	Map3k14	-0.987512	5.33155		P3h4	-0.821988	3.93157
	Thoc3	0.661236	5.33152		Car9	3.33591	3.93164
	Gls	0.530868	5.33143		Ssbp2	-1.18571	3.92767
	Sh3glb2	-0.648705	5.33205		Tmem164	-0.746245	3.92415
	Cd1d1	2.98873	5.3288		Trim71	1.29924	3.9243
	Cenpb	-0.5144	5.3259		Tlcd3a	0.821501	3.9209
	Carhsp1	-0.58964	5.32397		Abca16	-6.69424	3.91801
	Baiap2	-0.561818	5.32246		Cask	0.912935	3.91701
	Parva	-0.531531	5.31867		Rap1a	0.688564	3.91513
	Exo1	0.716835	5.31793		Echdc1	-0.730116	3.91368
	5730409E04Rik	-0.889875	5.31566		Mark2	0.65383	3.90732
	Inka2	-1.14522	5.31516		Denn2b	-0.901421	3.90471
	Hmgb3	0.734697	5.3147		Slk	0.608189	3.9006
	Pi4ka	-0.545397	5.31347		Znhit6	0.759505	3.89757
	Fbxo41	-3.21719	5.31346		Thoc2l	0.682277	3.89772
	Map3k20	-0.561752	5.31212		Prcc	0.67068	3.8951
	Cx3cl1	-1.03083	5.30279		Slc38a1	0.567114	3.89426
	Ankrd12	-0.713755	5.30225		Fam162a	-0.649834	3.89329
	Hnrnpc	0.506054	5.30217		Wapl	0.582231	3.89004
	Col5a1	-0.678756	5.30044		P2rx4	-0.864572	3.88639
	Gstm7	-3.46264	5.29441		Gstm2	-0.852618	3.87791
	Ap3d1	-0.520714	5.28063		Nrg2	3.27237	3.8781
	Iars	0.677301	5.27928		Ilf2	0.634787	3.87642
	Etv1	-0.796959	5.27702		Mpv17l	-1.3087	3.87367
	Tmem258	0.723141	5.27467		Tmem141	-1.47298	3.86757
	Ndc1	0.655312	5.27005		Sorbs1	0.862968	3.86601
	Prrc1	-0.670487	5.26838		Wdhd1	0.807025	3.8652
	Tyms	0.644803	5.26645		Slc43a3	1.15244	3.86111
	B3gnt3	-0.683377	5.26638		Srr	-0.879602	3.86066
	Cox8a	0.592479	5.26355		Dpm2	-0.685872	3.85999
	mt-Nd4	-0.617298	5.25834		Ampd2	0.658198	3.85912
	Pop1	0.693583	5.25683		Smc5	0.713305	3.85655
	Zfp639	0.795009	5.25675		Pkp4	0.64155	3.85681
	Patl1	0.599728	5.25412		Vps26c	-0.659219	3.85559
	Cd38	-1.15239	5.25188		Nxf1	0.6508	3.85386
	Ccdc74a	-2.1085	5.24742		Vps26a	-0.638788	3.85413
	Gm42517	-2.65808	5.24427		Hexb	-0.664568	3.85448
	Pcdh7	0.80126	5.24301		Asns	0.558602	3.85496
	Plekhg4	1.54543	5.24154		Fut4	1.18284	3.85278
	Trim59	0.658939	5.23865		Cpox	0.712669	3.85204
	Nkain1	1.06145	5.23746		Bag3	-0.68414	3.84237
	Hax1	0.738328	5.23493		Urb2	0.621014	3.83793
	Lnpep	-0.524491	5.23359		Ephb3	-0.902688	3.83546
	Plin2	-0.683122	5.22597		Glt8d2	-1.1225	3.83425
	Zdhhc6	0.640984	5.22095		Slc27a3	1.64632	3.82573
	Serf2	-0.603014	5.21888		Tob1	-0.742764	3.81958
	Ttc30b	-1.19733	5.2189		Klhl3	-0.956567	3.81886
	Ldha	0.553061	5.21702		Pknox2	-3.44743	3.81536
	Dnajb9	-0.84321	5.21294		Msmo1	-0.643004	3.81448
	Eml1	-0.59369	5.21129		Ei24	-0.611061	3.81358
	Srr	-1.05119	5.21073		Akr1b3	0.674065	3.8097
	Ssbp3	-0.645161	5.21007		Khdc4	0.620481	3.81005
	Ncapd2	0.505635	5.20738		Plekhh2	-0.713507	3.80996
	Col2a1	-3.59516	5.20693		Ctnnd1	-0.659268	3.80922
	Ap3b2	-2.79415	5.19339		Bcl9l	-0.620321	3.80829
	Agpat4	-0.78067	5.19291		Arhgef11	0.63878	3.8025
	Crebbp	-0.611191	5.19121		Sardh	-2.80589	3.79981
	Ruvbl1	0.641388	5.19091		Ezh2	0.666036	3.79857
	Slc9a9	-1.10636	5.18591		Mvb12b	-0.952486	3.79684
	Naga	-0.829908	5.18162		Atxn7l2	0.859353	3.79667
	P2rx4	-1.01087	5.17985		Fam111a	0.842615	3.795
	Fat1	-0.726851	5.17885		Mindy2	-0.762784	3.79494
	Dnmt1	0.510666	5.17773		Alg1	-0.840601	3.79239
	Sf3b2	0.539986	5.17788		D030056L22Rik	0.712797	3.79254
	Ikbke	-1.02551	5.17651		Ecsit	0.928783	3.79158
	Id2	-0.876506	5.17363		Dync1i2	-0.603755	3.78892
	Hoatz	-2.53693	5.17265		Trip13	0.660171	3.78444
	Mib2	-0.949325	5.17209		Ptprk	-1.19166	3.78231
	Mknk2	-0.603336	5.17139		Dlg5	-0.598595	3.78069
	Slc25a45	-1.15297	5.16841		Vps13d	-0.65639	3.77955
	Ddx10	0.617053	5.16405		B4galt1	-0.646855	3.77982
	Qsox1	-0.647211	5.15316		Dpf1	1.30396	3.77444
	Mrpl15	0.608372	5.1492		Zfp692	0.81532	3.77055
	Aldh2	-0.592184	5.14816		Tars	0.571543	3.76971
	Gtpbp10	1.03572	5.14565		Hexim1	-0.705394	3.76562
	Cpt1a	-0.585907	5.13776		Rab12	-0.654518	3.76494
	Sash1	-0.624332	5.1349		Baiap2	-0.655693	3.76446
	Ids	-0.658663	5.13485		Tmem223	1.52795	3.7635
	Tep1	-0.643157	5.13213		Chd1l	1.056	3.75991
	Slc29a3	-0.894666	5.13214		Herc2	-0.636729	3.75935
	Hexa	-0.673384	5.13245		Tbx4	-1.31474	3.75436
	Ssr1	0.501802	5.13144		Rragb	-3.68863	3.75263
	Pus7	0.804407	5.12849		Tcim	-0.934612	3.75227
	Slco4a1	0.808744	5.12562		Mbnl3	-0.753533	3.7476
	Rcbtb2	-0.700823	5.12337		Chka	0.706306	3.74481
	Rtkn2	0.718194	5.12368		Fabp5	1.03411	3.7443
	Nefl	0.798207	5.11896		Pdxdc1	-0.586958	3.74334
	Vat1	-0.650624	5.11668		Ppp2r3a	-0.722937	3.74345
	Eef1b2	0.53072	5.11276		Per2	-1.00146	3.74209
	Nxf1	0.58427	5.10639		Gstp1	-0.68121	3.74193
	Slk	0.553367	5.10296		Trub1	0.87322	3.74075
	Kras	0.584311	5.09246		Cstf2t	6.51682	3.73797
	Ppif	0.737866	5.08479		Skap2	-0.740141	3.73418
	Kif15	0.570517	5.08259		Odc1	0.56829	3.73367
	Ccndbp1	-0.809475	5.06777		Hoxa11	-1.13016	3.73286
	Usp43	1.20717	5.06615		Nek8	-0.882273	3.7319
	Arf1	0.494155	5.06631		Nup85	0.631085	3.72952
	Slc23a2	-0.625356	5.06519		Fundc1	-0.762502	3.72952
	Mgst3	-0.841043	5.06398		Rybp	0.774585	3.73
	Ints12	0.848474	5.06132		Gpr176	-4.85117	3.72916
	Map3k2	-0.607492	5.05757		Mst1	1.23046	3.72447
	Spin2c	-7.22438	5.05107		Sf1	0.567159	3.72387
	Plag1	1.69248	5.05017		Prickle1	1.75543	3.72362
	Ciapin1	0.673633	5.04263		Cyp1b1	-4.84288	3.72043
	Tgfb3	-0.769885	5.03882		Dclre1b	0.986405	3.72047
	Rhno1	0.709737	5.03403		Fnbp1	-0.594099	3.71944
	Espl1	0.544801	5.03353		Skil	0.728978	3.71737
	Sf1	0.627403	5.03186		Ptms	-0.564601	3.71326
	Rab18	-0.565648	5.02543		Smtnl2	2.62028	3.71311
	Fes	-1.10317	5.02315		Tshz1	-0.724476	3.71309
	Hspa12b	-0.745813	5.02227		Cars	0.584255	3.70876
	Prune2	-0.691006	5.01565		Pnrc2	-0.69051	3.70523
	Atp5md	0.584505	5.0098		Nxpe4	-1.3036	3.70317
	Arhgap23	-0.723897	5.00786		Nfs1	-0.758696	3.70248
	Nol7	0.644219	5.00721		Iqsec2	-1.04752	3.69178
	Washc1	-0.619883	5.00056		Sf3b4	0.650987	3.68713
	Pcdhb17	-1.51757	4.99588		Kif13b	-0.696593	3.68651
	Tmem183a	0.554539	4.99497		Ccdc116	1.01295	3.68468
	Dhx38	0.704386	4.99285		2310022B05Rik	-0.62643	3.68094
	Snrpa1	0.813294	4.99052		2610507B11Rik	0.532336	3.67976
	Prmt6	0.876921	4.9903		Ralgds	-0.82164	3.67827
	Dclre1b	0.953973	4.98949		Tmem254a	-0.861514	3.6746
	Tceal1	-2.23999	4.98718		Dtnbp1	-0.684443	3.67373
	Eef1e1	0.782251	4.98683		Uqcrq	0.785674	3.66998
	Prmt5	0.661276	4.98574		Oga	0.605921	3.66935
	Sgpl1	-0.563372	4.97704		Cox8a	0.6868	3.66359
	Ercc6l	0.613244	4.97615		Ikbip	-0.636688	3.66013
	Msra	-1.17418	4.96877		Ccn3	-1.02923	3.65713
	Ahr	-0.995895	4.96732		Fam185a	0.810537	3.65667
	Chrnb1	1.10135	4.96261		Shank2	0.91242	3.65502
	Cyp1b1	-2.56666	4.96038		BC005624	-0.655611	3.65183
	Micu1	-0.571807	4.95903		Impdh2	0.575496	3.64822
	Lrch3	-0.57778	4.95147		Pik3ip1	-2.13282	3.64696
	Oat	-0.547092	4.94927		Dbp	-1.25294	3.64226
	Ppa2	0.711176	4.93768		Fgf10	-1.15012	3.64189
	Gbgt1	-4.02098	4.93608		Car12	2.80503	3.63886
	Naaa	-0.806453	4.93331		Irs2	-0.647968	3.63783
	Wdr75	0.661559	4.92895		Hs1bp3	-0.684111	3.63227
	Slc35a3	0.669107	4.92584		Bora	0.734591	3.62952
	Cyb5b	0.493851	4.92617		Tmem53	-3.24923	3.62473
	Uqcrfs1	0.565796	4.92469		Prelid2	1.03315	3.62157
	Plscr3	-0.712353	4.92136		Arsb	-0.956778	3.61461
	Usp20	-0.733772	4.9209		Tgfa	2.27221	3.61334
	Pofut2	-0.667117	4.91742		Nnmt	-0.895393	3.61246
	Dnal1	-0.907035	4.91723		Cd47	-0.577186	3.61094
	Bora	0.68788	4.9155		Tex2	-0.614296	3.61044
	Vim	-0.519148	4.915		Mr1	-1.22619	3.60861
	Dip2a	-0.600019	4.91292		Chpt1	-1.23351	3.60852
	Cisd2	0.68491	4.90937		Nfil3	0.79981	3.60781
	Acad9	0.693666	4.90903		Rnd1	1.34956	3.60746
	Topbp1	0.523676	4.90193		Rad18	0.659617	3.60631
	B3gnt9	-1.19497	4.90146		Mapk8ip1	-0.658237	3.60571
	Arl8a	-0.607766	4.89795		Pcdhb16	-1.8686	3.60551
	Prokr1	2.31758	4.8919		Crtam	-1.17742	3.60336
	Ccdc92	1.71484	4.88721		Cdkn2c	-1.24572	3.60255
	Tmem170b	0.835219	4.88719		Sinhcaf	0.851771	3.59993
	Sdk1	4.63522	4.88432		Bdp1	0.576316	3.59924
	Arhgef17	-0.533574	4.88371		Soga3	-3.5815	3.59846
	B2m	-0.542461	4.87873		Abcb9	-1.386	3.59627
	Mrto4	0.748654	4.87595		Psat1	0.613135	3.59465
	Mms19	0.565741	4.87048		Anxa11	-0.555687	3.59357
	Cbwd1	0.873337	4.86987		Eaf1	0.688271	3.59312
	Chd1l	0.902443	4.86891		Bcl7a	0.921019	3.59285
	Dhcr7	-0.753454	4.86278		Mfge8	-0.637271	3.59286
	Fam219a	-1.00894	4.86135		Ssna1	-0.684182	3.59147
	Cblb	-0.773456	4.8605		Oxsr1	0.588698	3.59045
	Smarcc1	0.498537	4.85688		Rassf7	-1.01813	3.58227
	Ccbe1	-0.694051	4.85527		Prss16	2.27448	3.57995
	Pdcd11	0.687162	4.84947		B3gnt9	-1.04669	3.57234
	Zfpm2	1.44742	4.84432		Zfyve27	0.690548	3.57043
	Ppip5k2	0.610505	4.84344		Grk2	0.576804	3.56881
	Smc5	0.566735	4.84195		Rtl8a	-5.88002	3.56484
	Rsu1	-0.572468	4.83071		Ubr1	-0.629915	3.56335
	Rtl5	-4.1453	4.82546		Cav2	-0.64262	3.55946
	Skp2	0.591003	4.82386		Cavin1	-0.549403	3.55923
	Izumo4	-2.17334	4.82065		Pkig	-0.830976	3.55924
	Tpi1	0.549897	4.82019		Dapk1	3.77609	3.55637
	Tbc1d20	-0.553125	4.81891		Ndst3	1.10515	3.55581
	Fam168a	-0.569475	4.81882		Calcoco1	-0.708912	3.55066
	Cacybp	0.550321	4.81202		Crtap	-0.645057	3.55031
	Hk1	-0.56363	4.80497		Dhdh	6.44115	3.54992
	Cdk6	0.63859	4.80309		Zmat1	-2.244	3.54817
	Pdzd8	0.596419	4.793		Hivep2	0.641224	3.54411
	Trpc4ap	-0.513681	4.78411		Arih2	0.639536	3.5438
	Foxm1	0.588907	4.78273		Trnt1	0.595979	3.54319
	Cenpf	0.497361	4.7812		Acvr2b	1.07867	3.5426
	Catip	-3.03702	4.77557		Cpt1c	-0.713541	3.53298
	Taldo1	-0.529107	4.77062		Top3b	-0.62642	3.53293
	Vps39	-0.616144	4.76686		Atg12	-0.602469	3.53246
	Rtl8a	-6.59399	4.76349		Fam102a	-1.22969	3.53071
	Gpcpd1	-0.991865	4.76201		Eef2kmt	-0.867399	3.52685
	Pde4dip	0.5903	4.75732		Cdc6	0.824474	3.52649
	Hdac7	-0.559476	4.75667		Apobec3	-0.71349	3.52405
	2310022B05Rik	-0.590529	4.75434		Hdac7	-0.620838	3.51984
	Ypel5	-0.86738	4.75408		Ubxn1	0.582088	3.5188
	Metap1	0.578187	4.75051		Dgkh	0.844171	3.5092
	Mturn	-1.97499	4.74975		Trpc1	1.15356	3.5084
	Csad	-1.00229	4.74933		Tnfrsf14	-3.52932	3.50395
	Fgf10	-0.879619	4.74732		Cx3cl1	-0.952901	3.50355
	Ndfip1	-0.646249	4.74123		Ppcdc	0.782861	3.49695
	Mgrn1	-0.553465	4.74084		Men1	0.572194	3.49402
	Mdm2	-0.534187	4.73706		Enho	-4.15642	3.49267
	Chst14	-0.669977	4.73636		Zbtb24	-0.77859	3.49186
	Ubxn1	0.550789	4.73065		Hexim2	-1.09331	3.49136
	Pik3cb	0.660826	4.7293		Pcmtd1	-0.729445	3.49163
	Acer2	5.19182	4.72908		Mtbp	0.585049	3.49084
	Cert1	0.669523	4.72761		Nsun2	0.615076	3.48975
	Tk1	0.56153	4.72482		Adpgk	0.601551	3.48513
	Fam171a1	-0.523684	4.71907		Clcn4	-0.714987	3.48431
	Ifrd2	0.878346	4.71822		Mpv17	-0.717101	3.48299
	Prkdc	-0.60762	4.71721		Syt7	5.84974	3.47108
	Chchd4	0.785765	4.71565		Sh2b3	0.600074	3.47073
	Arpp19	0.540263	4.71319		Fggy	-0.95306	3.46888
	Baz1a	0.748522	4.71229		Ctns	-0.839347	3.46608
	Ubqln4	0.659709	4.70428		Ptbp2	0.743905	3.46195
	Galnt18	-1.72405	4.70339		Mpp7	-0.952078	3.46174
	Pcyt1a	-0.604952	4.69301		Etl4	3.60733	3.45709
	Tmx4	-0.634892	4.69153		Pgpep1	-0.837312	3.45468
	Dek	0.485676	4.68919		Loxl4	-0.982303	3.45063
	Rtf2	-0.562037	4.68937		Trpc4ap	-0.573496	3.45085
	Dapk1	7.0698	4.68297		Tmx4	-0.624293	3.44496
	Cyp26b1	-1.98587	4.67421		Gars	0.52814	3.44359
	Zfp469	-2.43035	4.67368		Tnks2	0.551014	3.44251
	Klf11	-1.14106	4.6715		Abhd17b	0.685243	3.4404
	Wdr12	0.599726	4.66961		1600012H06Rik	-0.693803	3.44039
	Cyp4f16	-0.772686	4.66917		Galns	-0.907453	3.43906
	Fez2	-0.603276	4.66751		Adgra1	-2.22385	3.43839
	Oplah	-0.572628	4.66485		Tsc1	-0.582079	3.43711
	Slc43a3	1.14787	4.66147		Haus6	0.594834	3.43732
	Atp11b	0.545744	4.66128		Fchsd1	-0.896342	3.43744
	Eif4a1	0.494714	4.65849		Ints3	0.591507	3.43577
	Lrrc15	-1.45709	4.65359		Oat	-0.684377	3.43419
	Plin3	-0.611977	4.64905		Rnf152	1.87701	3.43272
	Eif3g	0.538359	4.64764		Nop56	0.564722	3.4315
	Mybl2	0.661536	4.6417		Extl3	-0.570132	3.42679
	Tex2	-0.606117	4.64133		Dap	-0.587547	3.4263
	Dlat	0.549823	4.63673		Fblim1	-0.662477	3.42548
	Dph3	0.702514	4.6346		Calhm2	-0.782517	3.42515
	Prr13	-0.640029	4.63101		Dhrs3	-4.09312	3.4237
	Rgs20	1.69477	4.62998		Apol10b	-5.76536	3.42199
	Rin2	-0.882653	4.62575		Tnfrsf22	0.716845	3.4215
	Hdgf	0.489497	4.62305		Ctr9	-0.551333	3.42009
	Aldh3a2	-0.614843	4.62101		Dgka	-1.17294	3.41598
	Mrpl21	0.696328	4.61696		Grsf1	0.619611	3.41615
	Pik3c2b	1.80695	4.61625		Arl4c	0.760769	3.41294
	Ston1	-0.528775	4.61309		Serinc1	-0.521645	3.41106
	Avpi1	0.831167	4.59903		Bms1	0.551141	3.4098
	Eaf1	0.608706	4.5942		Oxnad1	0.68242	3.40729
	Sun2	-0.541608	4.59351		Tm2d2	-0.857785	3.40722
	Ranbp6	0.87697	4.59357		Mgst2	-1.41755	3.40521
	Mrc2	-0.645819	4.59236		Mrps25	0.762154	3.40478
	Map1a	0.976239	4.59178		Csnk1g2	-0.554924	3.40405
	Capn5	-1.31766	4.59117		Fastkd3	0.756561	3.40186
	Exosc9	0.595086	4.58745		Stx2	-0.658005	3.40071
	Mfhas1	-0.763679	4.58616		Dhx33	0.582558	3.40078
	Sufu	0.601194	4.58525		Sumf1	-0.634838	3.39936
	Cad	0.54007	4.58128		Arnt2	-2.91995	3.39689
	Vldlr	6.51418	4.58113		Ilk	-0.560825	3.39425
	Arrdc1	-0.907365	4.57839		Rbm8a	0.616099	3.39428
	Hsd17b11	-0.707512	4.57749		Eef1g	0.508467	3.39464
	Cbfa2t2	-0.572825	4.57639		Lyrm9	0.987253	3.39136
	Mettl14	0.709853	4.57495		Ap3s1	-0.698049	3.39011
	Grtp1	-1.9992	4.56997		Dctpp1	0.782368	3.38667
	Mcl1	0.539091	4.56377		Has2	2.12595	3.38229
	Cd63	-0.486072	4.55983		Tbc1d17	-0.678706	3.3808
	Tbc1d32	-0.73732	4.55681		Kmt5b	0.720219	3.37894
	Shank2	0.873075	4.54728		Acta2	-3.01049	3.37859
	Sh3bgrl	-0.516175	4.54622		Fbxw2	-0.616572	3.37801
	Kiz	-0.820766	4.53785		Uchl3	0.674289	3.37142
	Flrt2	0.527481	4.53677		Rnf141	-0.694838	3.37052
	Nyap1	-1.18069	4.53395		Socs3	-0.715512	3.36873
	Exoc6	0.85276	4.52858		Pcdh7	0.729363	3.3681
	Ap1g1	0.516893	4.52606		Bpnt1	0.638294	3.36238
	Mill2	-4.09319	4.52519		Slf1	0.761397	3.36115
	Kmt2d	-0.528889	4.52507		Ttll7	2.88383	3.36063
	Zcchc10	0.929937	4.51814		Eps8l1	-1.13899	3.353
	Foxn3	-0.898329	4.517		Gtpbp4	0.557136	3.35279
	Fnbp1l	0.550309	4.51669		Gga2	-0.70632	3.3495
	Wipf1	-0.513473	4.51674		Eno3	-0.675137	3.34487
	Mtrex	0.488492	4.51482		Wnt10b	-1.42994	3.34396
	Mybbp1a	0.595874	4.5111		Rps6ka2	0.692939	3.34027
	Ncam1	1.14186	4.51053		Pnpla7	-0.809891	3.33832
	Twnk	0.713167	4.49937		Ids	-0.913736	3.33736
	Eif5b	0.489619	4.49871		Il6ra	-0.933913	3.33437
	Saraf	-0.588768	4.49963		Rbm4	1.49794	3.33354
	Cdk19	-0.59998	4.49853		Msrb1	-0.803903	3.32617
	Acap2	-0.539446	4.49884		Tmem176a	-1.52865	3.32513
	Adgra3	0.707339	4.4953		Enpp2	-1.32415	3.3247
	Prkar2a	0.55135	4.49529		Myl6	-0.556604	3.32292
	Rbis	0.758601	4.49494		Bcl2l15	2.97865	3.32114
	Ppat	0.599185	4.49259		Crim1	-0.566214	3.32022
	U2surp	0.491379	4.4892		Fbxo6	-0.665223	3.31912
	Ltbp4	-0.612618	4.48851		Rbbp9	-0.72358	3.31481
	H6pd	-0.563242	4.48768		2700081O15Rik	0.666078	3.31353
	Snap29	-0.662161	4.48695		Slitrk5	5.71704	3.31167
	Pip4k2c	-0.569384	4.48672		Proser2	1.44634	3.3087
	Fut4	1.33898	4.48179		Clu	-0.687872	3.30504
	Pus10	0.69086	4.47896		Ciao1	-0.610571	3.30314
	Cwf19l1	0.72919	4.47498		Rpl35	-0.565392	3.30203
	Btbd3	-0.693672	4.47455		Nrip1	0.663422	3.29979
	Usp54	0.813619	4.47138		Avil	-1.33886	3.29702
	Rusc2	-0.782978	4.46713		Arhgef28	1.02962	3.2956
	Trim26	-0.566874	4.46661		Gfi1	3.25566	3.29253
	Rab31	-0.498267	4.46644		Tmem144	1.32958	3.29215
	Prob1	-1.4665	4.46443		Emilin2	-0.694294	3.29124
	Bdnf	-0.711848	4.46318		Got2	0.54442	3.2899
	Hacd4	-1.75933	4.46208		A930007A09Rik	-1.5401	3.28675
	Spryd3	-0.644064	4.46152		Zbtb18	0.762851	3.28602
	F2rl1	0.831515	4.46059		Pakap	0.627584	3.28565
	Atraid	-0.770771	4.4574		Ahr	-0.893633	3.28391
	Nckap1l	1.732	4.45746		Erg28	-0.698395	3.28119
	Gfm1	0.593983	4.45684		Grip1	2.32446	3.28103
	Sh3bp5	-0.555925	4.45279		Pofut2	-0.626922	3.28056
	Rrp15	0.632893	4.45124		Metap1	0.594598	3.27704
	Xpo4	0.60999	4.45168		Wdr19	-0.845878	3.27521
	Wdsub1	-0.871096	4.45142		Zdhhc16	0.665137	3.27464
	Leprot	-0.628076	4.45143		Yipf5	-0.575632	3.27259
	Irag1	-3.02092	4.44788		Efnb1	-1.76311	3.27207
	Ctsb	-0.469103	4.44209		Fdft1	-0.586381	3.2717
	Pkig	-0.730413	4.43809		Megf8	-0.554357	3.27018
	Nucb1	-0.501558	4.43713		Cbr3	-2.8257	3.26398
	Haus3	0.728202	4.43555		Cav1	-0.536897	3.26245
	Ddit3	-1.37001	4.43368		Pik3r5	-2.01051	3.26263
	Supt16	0.476581	4.43225		Rtf2	-0.560701	3.26206
	Hhip	1.36217	4.43194		Hdgf	0.497572	3.25731
	Mettl7a1	-1.19617	4.43117		Ankrd1	2.04635	3.25586
	Arhgdib	1.89841	4.42851		Usp20	-0.692115	3.25599
	Mrps30	0.613046	4.42683		Slc30a4	-0.530361	3.2545
	Uck2	0.551482	4.42539		Wdr62	-0.706099	3.25265
	Imp4	0.597802	4.42363		Ddit4l	-3.10324	3.24984
	Edem1	0.539431	4.41931		Tle6	-1.04922	3.24904
	Selenon	-0.581636	4.41729		Ccdc86	0.752874	3.24678
	Phtf2	0.987792	4.41483		Retreg2	-0.600546	3.24533
	Eif3a	0.51814	4.41251		Pwwp2a	0.787253	3.24207
	Grb14	2.57295	4.40723		Cyb5r3	-0.550596	3.23908
	Ilrun	-0.47746	4.40339		Mllt11	1.03406	3.23918
	Sec14l1	-0.555048	4.40155		Ankrd50	0.576602	3.23831
	Plscr1	0.649403	4.39812		Vps8	-0.731588	3.23795
	Bbx	-0.541056	4.39713		Atp6v1d	-0.580552	3.23705
	Abhd2	-0.577043	4.39352		Rsbn1	0.612221	3.23475
	Tiam2	-0.52108	4.38968		Utp15	0.581728	3.23289
	Tgfa	3.17452	4.3899		Ube2d3	0.520235	3.22838
	Dagla	1.85299	4.38609		Cad	0.58679	3.22529
	Eps8l1	-1.37942	4.38355		Fam102b	-0.593811	3.22548
	Camkk1	-0.761152	4.38331		Myo18a	-0.634599	3.2246
	Mrps22	0.712467	4.38315		Bbs12	1.12276	3.2235
	Dennd4c	-0.58782	4.38388		Ttll3	0.788092	3.22209
	Kpnb1	0.495328	4.3764		Slc25a28	0.746969	3.22147
	Inpp5k	-0.711952	4.37385		Ptpra	-0.537648	3.22083
	Gaa	-0.518579	4.37362		Trp53i11	2.45626	3.22076
	Aifm2	-0.870055	4.36722		Taf1d	0.624418	3.21765
	Erlin1	0.61141	4.36671		Dync1li1	0.56683	3.21656
	Pxdc1	0.665956	4.36146		Man2b2	-0.727756	3.21604
	Ogdhl	-0.603659	4.36031		Napb	1.18903	3.21559
	Snx15	-0.720467	4.35995		Pla2g12a	0.946943	3.21435
	Rabep2	-0.85257	4.35886		Kctd15	0.841754	3.21361
	Arap3	0.678242	4.35849		Mynn	0.705246	3.21333
	Klf3	-0.669995	4.35742		Atp10a	-0.759056	3.21073
	Ggta1	-0.501436	4.35586		Amdhd2	-0.843662	3.20873
	Plxna1	-0.491201	4.35527		Abl1	-0.530189	3.20831
	Steap2	-0.472527	4.35424		Gnb4	0.666402	3.20809
	Tex10	0.562487	4.35124		G6pdx	-0.623263	3.20044
	Adh5	0.518475	4.34718		Pwwp2b	-0.930277	3.20044
	Sart1	0.552772	4.34384		Glrb	3.6512	3.19926
	Sntb2	-0.580068	4.33189		Ints12	0.757617	3.1986
	Ran	0.481843	4.33		Gnptg	-0.74294	3.19841
	Rc3h2	-0.563888	4.32762		Ostc	0.54844	3.19329
	Agpat2	-0.613786	4.32467		Gpr107	-0.570802	3.18825
	Rspry1	0.759584	4.32485		Cep20	-0.664051	3.18818
	Dner	-2.58044	4.31955		Myo10	0.60039	3.18564
	Stx7	-0.721183	4.31573		Bmp1	-0.589029	3.18476
	Xrcc6	0.531979	4.31446		Dstyk	-0.632487	3.18442
	Fgd3	-1.51341	4.31263		Zkscan17	0.59801	3.18222
	Tnfrsf21	1.90489	4.30524		Sp4	-1.01616	3.1817
	Hectd2	6.85223	4.30319		Sntb2	-0.711192	3.17785
	Cuedc2	0.539924	4.30011		Rev3l	-0.643614	3.17518
	Mrpl47	0.73196	4.30031		Atp9b	-0.607126	3.17505
	Crtc2	0.589045	4.29654		Nusap1	-0.790993	3.17583
	Bach1	-0.571607	4.29582		AI661453	-1.76217	3.17487
	Ppp3cb	0.512688	4.29265		Zfp955a	-0.668468	3.17484
	Tceal9	-0.609631	4.29209		Sumo3	-0.569141	3.17441
	Ybx3	0.474191	4.29176		Nucb1	-0.53172	3.17418
	Clasp2	0.577221	4.282		Ppp2r1a	-0.535135	3.17111
	C1qtnf1	-1.16374	4.2782		Pkn2	0.543515	3.17071
	Bbc3	-1.22519	4.26983		Rai1	0.62867	3.16899
	Fignl1	0.548772	4.26883		Fbxo21	-0.718402	3.16826
	Gpr146	-1.55717	4.26643		Rrnad1	0.817958	3.16706
	Synpo2	-1.25366	4.2656		Vasn	-0.594761	3.16725
	Slpi	-4.40526	4.26457		Selenon	-0.639945	3.16666
	Wbp11	0.49591	4.26424		Pogz	0.597715	3.1615
	Acp2	-0.587702	4.26072		Pparg	1.95835	3.16114
	Cbr2	-4.02926	4.26081		Pcdhgc3	-0.646211	3.15978
	Wdhd1	0.541618	4.25972		Tbl1xr1	0.576846	3.15527
	Plekhm3	-0.711393	4.2583		Ibtk	0.535453	3.15489
	Sdhd	0.478835	4.2557		Pde7a	0.675399	3.15459
	Cox15	0.622217	4.25083		Npc1	-0.641252	3.15209
	Ifi35	-0.839677	4.24816		Ncl	0.502212	3.1511
	Rufy1	0.68066	4.24812		Mrps22	0.698634	3.15121
	Tcp11l2	-2.54904	4.24381		Nagk	-0.67493	3.15106
	Nphp1	-0.674969	4.24208		Erlin1	0.56479	3.15074
	Rabgap1	-0.556202	4.23984		Sec24b	0.539361	3.14964
	Ttf2	0.61416	4.23494		Naa40	0.615829	3.14802
	Rnasel	-1.04253	4.23249		Nasp	0.598615	3.14558
	Creb1	0.515869	4.23026		Nob1	0.628004	3.14433
	Rhox2d	0.632589	4.22838		Srp14	-0.603983	3.1434
	Nid1	-0.433507	4.22447		Tango6	0.702037	3.1433
	Agap1	-0.593463	4.22148		Arfgap2	-0.589351	3.14113
	Rab32	-1.28683	4.22023		Kras	0.599306	3.14066
	Rel	1.34409	4.21824		Rgcc	1.30349	3.1379
	CAAA01147332.1	-2.0557	4.21794		Nop16	0.689061	3.13793
	Mrpl16	0.750846	4.2171		Sh3glb2	-0.628519	3.13516
	Zkscan17	0.544572	4.21226		Ccdc39	-4.01769	3.13174
	Grip1	2.6128	4.20867		Cnpy2	-0.644603	3.12257
	Mrpl12	0.591762	4.20852		Uqcrh	-0.569939	3.12155
	Sc5d	-0.578291	4.20471		Plpp1	-0.766968	3.12111
	Mob3c	-0.976706	4.20372		Bag4	0.674759	3.12077
	Hnrnph1	0.470613	4.20027		Lyst	-0.575318	3.11514
	Exoc3l2	-2.56829	4.20073		Rasgrp3	1.94601	3.11498
	Rpl14	0.436504	4.20091		Plcl1	2.04877	3.11407
	Abcd1	-0.851346	4.20003		Abcc5	-0.549261	3.11124
	Smc4	0.463843	4.20066		Pttg1	-0.756036	3.11029
	Haspin	0.710832	4.2		Ttc8	-0.788539	3.10998
	Chn1	2.16711	4.19515		Garnl3	-1.28784	3.10951
	Gga2	-0.596183	4.1932		Eif3a	0.508432	3.10846
	Txnip	-2.03442	4.18926		Chst1	-0.824869	3.1087
	Ostm1	-0.620056	4.18833		Sart1	0.53195	3.10879
	Asah1	-0.494213	4.18699		Casz1	-2.26846	3.10811
	Spsb2	-1.10118	4.18694		Zdhhc20	-0.616067	3.10221
	Abce1	0.59317	4.18717		Hmgcs1	-0.584251	3.09707
	Dctpp1	0.723294	4.18584		Clk3	0.601052	3.09623
	Polr3g	0.625471	4.182		Sephs1	-0.567907	3.09562
	Cdk2ap2	-0.594999	4.18088		Creb3	-0.786429	3.09548
	Cited1	-6.2328	4.18062		Fkbp10	-0.528305	3.09489
	Tbx18	6.78044	4.17938		Trim66	1.65095	3.09104
	Lratd2	3.53923	4.17735		Trim21	-1.34215	3.09049
	Adcyap1r1	-0.534408	4.17567		Ccng1	-0.537724	3.08916
	Tdg	0.643391	4.17464		Dpysl3	-0.553757	3.0878
	Tcof1	0.607988	4.17165		Pds5a	0.507514	3.08735
	Cul3	0.466181	4.16995		Pxn	0.557848	3.08715
	Rassf3	-0.561233	4.17007		Kdm2a	0.525824	3.0845
	Hvcn1	-2.82899	4.16978		Abcb1a	-2.14434	3.08203
	Slc7a6os	0.773137	4.16275		Cdh17	-2.41876	3.07875
	Trim7	-1.57249	4.16212		Rab7b	-1.51183	3.07881
	Mrpl42	0.551946	4.16039		Slc25a1	-0.560942	3.07475
	Thbd	-1.12061	4.16066		Spn	-2.49938	3.07454
	Itgav	-0.474802	4.15989		Hsd17b12	-0.491571	3.06996
	Atg13	-0.655738	4.15798		Rin1	0.524854	3.06878
	Rpl9	0.45128	4.15775		Flna	-0.488656	3.06874
	Ank	-0.513473	4.1553		Smg7	0.50239	3.06879
	Rps27a	0.449746	4.15482		Selenop	-2.715	3.0687
	Galk2	-0.57185	4.15152		Tnxb	-1.25483	3.0672
	Fdft1	-0.681599	4.15107		Fgfr2	-3.22975	3.06592
	Cd109	-0.579926	4.15088		Hhip	1.09517	3.06497
	Ulk2	-0.680388	4.14997		Adam19	2.14242	3.06443
	Syngap1	-0.676798	4.14761		Zbtb4	-0.599674	3.06458
	Sema3e	-0.575633	4.14474		Spsb2	-1.11665	3.06289
	Mrps25	0.685009	4.14403		Ythdf3	0.560775	3.0612
	Eftud2	0.450542	4.1434		H2-T23	0.915387	3.06072
	Wdr81	-0.570677	4.13261		Ldb1	0.583558	3.05988
	Vps26a	-0.503068	4.13234		Srprb	0.568265	3.05961
	Pin1	0.572603	4.12729		Fgfr1	-0.490531	3.05678
	Fbh1	-0.559439	4.12538		Senp3	0.560347	3.0564
	Timm8b	0.736187	4.12414		Abhd15	2.09837	3.05599
	Ubald1	-0.611788	4.12407		Cmtr2	0.698073	3.05362
	Tardbp	0.521584	4.12083		Gfod1	0.579366	3.0516
	Glis2	-0.629529	4.11922		Dennd4c	-0.549072	3.04749
	Psma4	0.521915	4.11863		Ube2k	0.569628	3.0471
	Aurkb	0.491464	4.11636		Arhgef17	-0.542294	3.04552
	Klhl23	0.839476	4.11098		Dynlt3	-0.645789	3.04376
	Scrn3	-0.71771	4.11062		Casp9	-0.641001	3.04205
	Pbk	0.533169	4.10909		Slc38a4	-0.550656	3.0403
	Kantr	-1.09432	4.10557		Mapkap1	-0.557905	3.03692
	Casp1	-2.84795	4.10299		Samd12	5.54065	3.03557
	Isl1	6.21553	4.10286		Wdr61	0.652168	3.03546
	Btbd19	-0.901292	4.1025		Commd9	-0.907957	3.03435
	Zbtb7a	-0.521798	4.0986		Synpo2	-1.32952	3.03419
	Ldlrad4	-1.66853	4.0952		Phka2	-0.783573	3.03342
	Gcnt2	0.784453	4.09284		Cadm1	-0.605337	3.03155
	Trnt1	0.577339	4.09132		Usp37	0.54756	3.03168
	Dynlt2b	-0.917682	4.08946		Ttyh3	-0.968688	3.02814
	Ncoa3	-0.499539	4.08897		Shisa4	-0.869571	3.02799
	Pa2g4	0.547251	4.08795		Hnrnpa1	0.534825	3.0278
	Rfc5	0.618208	4.08763		Polr1b	0.604463	3.01906
	Msmo1	-0.717917	4.08647		Gatad2b	0.521506	3.01867
	Prcc	0.572595	4.08619		Gpatch4	0.646888	3.01746
	Slc2a3	0.951728	4.08497		Dynap	3.37444	3.01479
	Trafd1	-0.872075	4.08167		Itgb2	-1.01424	3.01385
	Xpo1	0.477052	4.07957		Lztfl1	-0.720923	3.01308
	Oxnad1	0.721903	4.07962		Rabac1	-0.749827	3.01074
	Mtf2	0.621569	4.07964		L1cam	1.10371	3.00683
	Plat	-0.701804	4.07779		Vps18	-0.668524	3.00403
	Tspan3	0.54865	4.07381		Ttc21b	-0.679585	3.00274
	Psme4	0.459628	4.07259		Ckap2	-0.669099	3.00116
	Ppa1	0.578037	4.07006		Tax1bp3	-0.700169	2.99938
	Hsd17b7	-0.775901	4.06938		Wdr12	0.571616	2.9987
	Slf1	0.688648	4.06826		Myo19	0.628997	2.99266
	Cux1	-0.464405	4.067		Gabpb2	0.637589	2.99111
	Fbxw5	-0.574286	4.06671		Tnfrsf23	0.821987	2.99065
	Top2a	0.439023	4.06419		Filip1l	-0.717441	2.99024
	Il6st	-0.473193	4.06491		Arhgap8	-1.71387	2.99031
	Gatm	0.518091	4.06468		Acap2	-0.531062	2.98956
	Abtb1	-1.06911	4.06437		Ctsz	-0.580073	2.98843
	Rnf7	0.547839	4.06414		Bax	-0.612145	2.98783
	Ginm1	-0.713053	4.06166		Chst11	0.693329	2.98797
	Tuft1	-1.08628	4.05964		Rtkn2	0.8189	2.98739
	Sertad3	-1.21189	4.05645		Smarcc1	0.483995	2.98545
	Lpin1	-1.58631	4.05313		Zfp941	-0.957666	2.98563
	Stag1	0.489828	4.05141		Dab2	-0.626683	2.98388
	Pnck	6.17781	4.05042		Cox15	0.648035	2.9838
	Klf4	-1.22441	4.04801		Specc1l	-0.624974	2.98275
	F2r	-0.462311	4.04785		Eprs	0.513691	2.98125
	Espnl	-1.52583	4.04723		Cttnbp2nl	0.613102	2.98092
	Parp9	-1.01846	4.04601		Pgap1	1.21235	2.97978
	Atf5	-0.70167	4.045		Ulk2	-0.637188	2.97934
	Antxr1	-0.807932	4.04174		Tbrg4	0.593443	2.97822
	Neu1	-0.787132	4.03984		Npat	0.562846	2.97647
	Fgf1	-1.98535	4.03691		Dbt	0.889216	2.97223
	Irf7	-3.53928	4.03515		Atp11b	0.505085	2.9723
	Calml4	-2.6339	4.0352		Casp7	5.4871	2.97057
	D030056L22Rik	0.629726	4.0337		Luc7l	0.521296	2.96844
	Ythdf3	0.496145	4.03346		Map1lc3a	-0.90677	2.96756
	Zfand6	-0.591556	4.0324		Bri3	-0.744678	2.96642
	Anxa11	-0.54891	4.03065		Izumo4	-1.87192	2.96666
	Zfp131	0.571141	4.02643		Irf8	2.24372	2.96561
	Mitf	1.19505	4.02578		Hspe1	0.522659	2.96521
	Nrg2	2.29392	4.02529		Prkab2	0.780415	2.96412
	Zcchc24	-0.469174	4.02501		Spindoc	0.730081	2.96213
	Bzw2	0.485122	4.02424		Fam171a1	-0.525569	2.96075
	Tango2	-0.889032	4.02184		Terf2	0.631465	2.95784
	Nfatc3	0.483986	4.0215		Acsl5	0.561986	2.95687
	Tars2	0.706305	4.0205		Nupr1	0.726383	2.95679
	Pcsk6	-1.20987	4.0176		Ankrd46	-0.623313	2.95663
	Rad18	0.595098	4.0155		Sptb	3.54611	2.95583
	Itga2b	-1.72062	4.01487		Cep78	0.756048	2.95593
	Echdc3	-0.828951	4.0147		Dqx1	1.36947	2.95531
	Tspan5	-0.622437	4.0113		Farsb	0.544062	2.9548
	Tes	0.458588	4.00862		Cnnm4	0.778393	2.9535
	Cgref1	3.03823	4.00739		Nefm	0.987059	2.95291
	Wdfy2	-0.618315	4.00696		Nr3c1	-0.498534	2.95312
	Gpr149	0.781039	4.00593		Atp6v1a	-0.523307	2.95129
	Tango6	0.727816	4.00294		Tpd52l2	-0.522883	2.9501
	Copg2	-0.552081	4.00249		Cd44	-0.469661	2.94961
	Ccng2	-0.876041	4.00196		Bcas2	0.617545	2.94984
	Ralgds	-0.810487	4.00152		Rxylt1	-0.581728	2.94803
	Trmt13	1.13602	4.00118		Mrps30	0.586891	2.94479
	Lrp12	-0.677483	4.0005		Pacs2	-0.613597	2.94337
	Maml2	-0.936767	3.99989		Zbtb22	-0.678804	2.94151
	2510009E07Rik	-1.17517	3.99902		Ganab	0.498398	2.94166
	Egfl7	-0.912558	3.99873		Chchd4	0.749426	2.93633
	Pik3r5	-1.59526	3.99826		Prag1	0.885372	2.93593
	Abcd3	0.573418	3.9978		Kctd20	-0.548421	2.93447
	Hrob	0.643561	3.9965		Tmem170b	0.702582	2.9336
	Pcdhb16	-1.67615	3.99447		Aff4	0.481707	2.93169
	Frs2	-0.499619	3.99352		Ubxn6	-0.640641	2.93057
	Stoml1	-0.873279	3.99135		Tpr	0.466479	2.92875
	Baalc	1.35344	3.99069		Sele	1.73646	2.9286
	Ctns	-0.927011	3.98932		Osbp	0.549491	2.92825
	Bax	-0.553133	3.98825		Wwc1	0.728279	2.92632
	Rbm28	0.483119	3.98601		Tsc22d3	-0.582952	2.92656
	Kdm6a	-0.626639	3.98534		Dennd4a	0.623258	2.92482
	Smox	-0.559192	3.98094		Wdr75	0.553148	2.92435
	Ednra	-1.71928	3.98088		Pip4p1	-0.628857	2.92423
	Ifi204	-1.17168	3.98093		4930402H24Rik	-0.626096	2.92209
	Trim27	0.543043	3.98054		Zcchc10	0.786266	2.92089
	Arfgap3	-0.669662	3.98022		Armc9	-0.762014	2.92034
	Vdac1	0.442995	3.97905		Tmem218	-1.15677	2.91583
	Mob3a	-0.618085	3.97498		Ptprn	0.536167	2.91281
	Ccdc3	3.64386	3.97507		Ccndbp1	-0.664922	2.91069
	Fam83h	-1.32264	3.97228		Nfkbiz	-0.606954	2.90984
	Hid1	-1.28948	3.97172		Ssbp3	-0.554107	2.9079
	Cfap410	-0.839489	3.96835		Hexa	-0.551367	2.90631
	Hmcn2	-3.33341	3.96772		Chst10	-1.20112	2.90616
	Mettl16	0.591529	3.96628		Clp1	-0.657567	2.90401
	Erh	0.486175	3.96169		Clip1	0.549664	2.90015
	Maged1	-0.47871	3.96118		Ptpn6	-0.791693	2.89958
	Eml3	0.557829	3.96049		1810055G02Rik	0.584797	2.89978
	Cdv3	0.444837	3.96012		Rrp12	0.655044	2.89863
	Drosha	0.469722	3.95861		Atad3a	0.540009	2.89731
	Rsl24d1	0.617706	3.95774		Serf2	-0.523299	2.8967
	Tirap	0.629738	3.95469		Ppt1	-0.553495	2.89636
	Gclc	-0.591211	3.94614		Il10rb	-1.00187	2.8947
	Clic1	-0.443185	3.94577		Atg13	-0.573334	2.89486
	Orc2	0.556	3.94545		Tspyl1	-0.593692	2.89505
	Mrtfa	-0.519836	3.94345		Tma16	0.671942	2.89391
	Ints7	0.499541	3.94289		Chp1	-0.52676	2.89315
	Poglut3	-0.595689	3.93996		Rab27b	-1.06259	2.89325
	Tsr1	0.630796	3.93767		Rcn1	-0.520517	2.89247
	Cyth3	-0.518832	3.93622		Ddx25	2.25362	2.89038
	Mogs	0.458182	3.93542		Zeb2	0.613092	2.88981
	Eloc	0.509179	3.93051		Aoc2	0.813082	2.88787
	Naa25	0.564118	3.92741		Psg17	2.7328	2.88252
	Acpp	2.7381	3.92322		Snx2	-0.535145	2.88088
	Stub1	-0.478529	3.9226		Slc2a6	-1.43792	2.88026
	Dlg1	-0.466647	3.92027		Vps35l	-0.567247	2.87771
	Lrp4	2.11494	3.91984		Cd300lb	-1.17174	2.87763
	Ciao2a	0.559266	3.92008		Ydjc	0.767777	2.87635
	Cxadr	2.4105	3.91944		Ubn2	0.549359	2.87146
	Lhfpl2	-0.777013	3.91908		Tmem231	-0.69453	2.87099
	Bmp1	-0.474806	3.91857		Aldh16a1	-0.603729	2.87045
	Tmem106b	-0.597733	3.91832		Podxl	1.65655	2.86927
	Rrs1	0.640336	3.91811		Sltm	0.488816	2.86674
	Hsp90aa1	0.526713	3.91174		Acbd5	-0.588388	2.86257
	Rab11fip3	-0.58264	3.91049		5730409E04Rik	-0.798593	2.86256
	Dcaf1	0.48786	3.91021		Tpm3	0.472923	2.86088
	Ppp1ca	0.431858	3.90855		Pdia5	-0.58744	2.85952
	Sdc4	-0.523805	3.90751		Sh3yl1	1.09207	2.85888
	Diaph3	0.486146	3.90613		Gaa	-0.531386	2.85798
	Tm9sf3	0.432257	3.90494		Decr2	-0.841939	2.85336
	Ahcyl1	0.435245	3.90309		Smpd2	-1.18712	2.8518
	Hint1	0.467993	3.90111		Asap1	-0.487148	2.85158
	Mr1	-0.93815	3.89536		Rad54l2	0.548642	2.85176
	Cbarp	-0.959937	3.89535		Rps17	-0.489124	2.85192
	Eif2s3x	0.504754	3.89307		Dph5	0.781471	2.8456
	Iqsec2	-0.884429	3.89011		Pde4dip	0.559705	2.84428
	Slc35g1	0.545858	3.88986		Cbwd1	0.734843	2.84204
	Ccdc43	0.583702	3.88951		Msra	-0.98492	2.83835
	Pcdhgc3	-0.490805	3.88841		Pla2g4a	-0.736135	2.83786
	Dnajc10	-0.481019	3.88762		Med16	-0.791567	2.83686
	Pdcl	-0.551188	3.88536		Boc	-1.03162	2.83275
	Spdl1	0.602521	3.8856		Slpi	-2.47459	2.83119
	Ahctf1	0.49141	3.88459		Kiz	-0.651564	2.83048
	Dnajc1	-0.685694	3.87868		Kcnn4	-0.662739	2.82964
	Fam50a	-0.710665	3.87769		Fgd3	-1.19081	2.82935
	Ssx2ip	0.627982	3.87237		Nup153	0.481001	2.82841
	Ddx28	0.797367	3.87171		M1ap	-2.48112	2.82852
	Aqp1	-1.68663	3.86969		Ddx58	-0.853123	2.82799
	Arid5b	-0.587557	3.86759		Sh3tc2	-0.709707	2.82741
	Dmxl2	1.82928	3.8655		Pbx1	-0.592413	2.82551
	Tmem87b	-0.636136	3.86466		Tmem62	-1.17673	2.82443
	Cluh	0.504084	3.85952		Smc3	0.572503	2.82059
	Dera	0.71338	3.85806		Kremen1	-0.523008	2.82009
	Gm7694	-6.5553	3.85813		Zfhx2	0.915683	2.82024
	Aff1	-0.522169	3.85637		Fez2	-0.57855	2.81805
	Neto2	3.39364	3.85521		Mtx3	0.586502	2.81442
	C1galt1	0.518131	3.85381		Fhdc1	1.75991	2.8133
	Ermp1	0.552522	3.85026		Chmp2b	-0.621204	2.81151
	Cbx1	0.584362	3.84997		Aldh6a1	-1.21212	2.81083
	Dtx3l	-0.819495	3.84954		Tango2	-1.02421	2.81011
	Bcl6	-0.901973	3.84833		Zfp142	0.548255	2.80929
	4930579G24Rik	0.704765	3.84727		Ndufb8	0.639449	2.80723
	Inpp5e	-0.586728	3.84553		Cops2	-0.470335	2.80551
	Mindy4	-0.881034	3.84534		Clasp2	0.562781	2.80323
	Ecm1	-0.998049	3.84292		Ift57	-0.69534	2.80247
	Tmem205	-0.99468	3.84267		Rabgap1	-0.507151	2.80003
	Tspan6	-4.56962	3.84267		Lasp1	-0.483513	2.80003
	Smarcc2	-0.475457	3.83935		Retreg3	-0.559726	2.79946
	Tmem50a	-0.597035	3.83871		Pard6g	2.26561	2.7992
	Morn2	-1.44603	3.83861		Adh5	0.529147	2.79757
	Sertad4	-0.599948	3.83815		Acot13	-0.779021	2.79652
	Dctn4	-0.483576	3.8355		Gucd1	-0.613607	2.79649
	Efcab8	-2.61455	3.83192		Ap1ar	0.606981	2.79376
	Tspan8	6.58952	3.83113		Ttc26	-0.830822	2.79318
	Pitrm1	0.437958	3.82862		Chst15	-0.828416	2.79263
	Tbrg4	0.699455	3.82835		Pms2	0.682828	2.7919
	Zpr1	0.520776	3.82716		Mxi1	0.592382	2.78748
	Mtap	0.475668	3.82691		Cemip	-3.60456	2.78757
	Tmc6	-0.790478	3.82657		Cep55	0.609712	2.78613
	Large1	-0.50472	3.82593		Hnrnpul2	0.542281	2.78557
	Klra2	-2.20627	3.82218		Arhgap45	-0.59984	2.78373
	Selenoi	0.545092	3.82159		Itfg1	-0.554571	2.7821
	Atp5g1	0.49182	3.81849		2610528A11Rik	-1.49033	2.7792
	Ttc17	-0.567458	3.81546		Dkk2	1.69729	2.77407
	Coq9	0.662819	3.81482		Scp2	-0.589253	2.77271
	Nup153	0.47104	3.81375		Jmy	0.536952	2.77025
	Tnpo3	0.433526	3.81172		Foxk2	0.477551	2.76604
	Tmem119	-0.955993	3.81158		Plscr1	0.514376	2.7633
	Dph5	0.863046	3.81106		Dag1	-0.467951	2.76247
	Edc3	0.601188	3.80993		Arfgap1	-0.547421	2.76092
	Naa40	0.570958	3.8064		Ctsc	0.81968	2.76019
	Castor2	-0.51171	3.80539		Sspo	-1.74136	2.75836
	Minpp1	0.607124	3.80549		Capns1	-0.498253	2.75764
	Exd1	-1.88601	3.80526		Tada2a	0.598647	2.75755
	Timp2	-0.438337	3.80238		Rab32	-1.22922	2.75664
	Tab2	-0.447743	3.80096		Mfsd13a	1.23441	2.75635
	Alyref	0.48606	3.79834		Hs3st5	2.20349	2.75594
	Trim24	-0.546453	3.79746		Gramd3	-0.773982	2.75552
	St6gal1	-0.523405	3.79691		Gpr137b	-0.782958	2.75425
	Inpp5a	-0.770926	3.79502		Dnajb11	-0.544693	2.75375
	Fam13c	-1.441	3.79525		Irf1	-0.676799	2.75267
	Ctnnd1	-0.572032	3.79422		Mcm3	0.547353	2.75179
	R3hdm4	-0.560875	3.79023		Tnfaip3	0.977811	2.75093
	Cd164	-0.470071	3.7893		Rhoq	-0.590699	2.75029
	Ifi30	-0.571503	3.78922		Kbtbd4	-0.638785	2.74798
	Osbpl1a	-0.615978	3.78902		Rbm43	-0.779097	2.74365
	Ccdc28a	-1.47749	3.78876		Mcph1	0.585757	2.74282
	Fgf7	-0.646891	3.78756		Col7a1	1.02018	2.7411
	Car12	3.02075	3.78389		Fancd2	0.603946	2.74024
	Mavs	-0.545523	3.78334		Eda2r	-0.642295	2.74046
	Marchf1	-1.14686	3.78249		Suz12	0.471913	2.73787
	Ckb	-1.07356	3.78042		Pdia3	-0.481511	2.73458
	Prmt2	-0.61479	3.78081		Ifi35	-0.82105	2.73331
	Ubr1	-0.572627	3.78058		Zbtb25	0.683206	2.73283
	Lap3	0.497791	3.77981		Fem1b	0.473795	2.73221
	Trim3	-0.592192	3.77522		Pus10	0.594784	2.73128
	Adgrl2	6.43662	3.7749		Arhgap21	-0.478067	2.73137
	Mapk3	-0.534948	3.77348		R3hcc1	-0.638697	2.73073
	Lonp2	-0.514901	3.76982		Plscr3	-0.698851	2.73007
	Mospd2	-0.662343	3.76931		Snx27	0.574107	2.72967
	Phf19	0.625194	3.76324		Ddx10	0.529218	2.72969
	Sh2b3	0.511683	3.76179		Nin	-0.483794	2.72801
	Spon2	-5.95486	3.75651		Wasf3	5.27761	2.72796
	Mtus1	-2.62593	3.75458		Ube2cbp	1.35642	2.72642
	Anp32b	0.443205	3.75434		Pitpnc1	0.780404	2.7236
	Sesn3	-1.1099	3.75339		Hap1	2.94145	2.72207
	Tmem45a	6.53462	3.75276		Ppp1r21	-0.576024	2.72022
	D630045J12Rik	-0.55071	3.75239		Peg3	7.06528	2.7195
	Nqo1	-2.15111	3.75214		Fbxo3	-0.609126	2.71897
	Clba1	-1.10186	3.75031		Nvl	0.497662	2.71671
	Cask	0.960619	3.74755		Lin28b	1.72159	2.71656
	Ankrd1	1.58623	3.7466		Gcc2	-0.571062	2.71102
	Wdr35	-0.511144	3.74547		Zfp563	-0.855549	2.70665
	Ankrd49	0.669939	3.74384		Rab5b	-0.570069	2.70634
	Ppfia3	-1.42787	3.74309		Fanca	0.491048	2.7053
	Add3	5.82354	3.7326		Cep57	0.575126	2.70406
	Ptprs	-0.475954	3.73187		Cda	-0.804062	2.70319
	Ecsit	0.726171	3.72892		Dvl2	-0.52571	2.70116
	Foxc1	-0.95476	3.72849		Tenm4	-0.450447	2.69981
	Eif2b1	0.576172	3.72666		Zer1	-0.664852	2.69939
	1700037H04Rik	-0.545222	3.72564		Mroh6	2.28091	2.69644
	Kars	0.511168	3.72341		Mex3b	0.819745	2.69619
	Larp7	0.622905	3.72239		Dner	-1.63631	2.6959
	Chchd1	0.626645	3.7217		N4bp3	0.866505	2.69562
	Coq8b	-1.01013	3.72027		Phb2	0.523131	2.69233
	Bnc1	0.669994	3.71543		Eif3g	0.555678	2.69218
	Nom1	0.567845	3.70864		Ahctf1	0.456047	2.69132
	Farsb	0.540374	3.7077		Lrp10	-0.500007	2.69084
	Slc22a23	-0.621014	3.70732		Snx29	-1.3807	2.68951
	Tbc1d17	-0.61999	3.70734		Mre11a	0.532963	2.68915
	Slc41a3	-1.47254	3.70277		Clint1	0.502589	2.68819
	Naa16	0.644916	3.70049		Evc	-0.841274	2.68795
	Papss1	0.438359	3.69881		Wdr7	-0.63386	2.68818
	Yae1d1	0.784627	3.69794		Itpr3	-0.450594	2.68689
	Uqcrq	0.553871	3.69558		Pank2	-0.514044	2.68586
	Tmbim6	-0.420518	3.69173		Htatip2	-0.743394	2.68516
	Mmp13	-1.72529	3.69146		Prkra	-0.855578	2.68445
	Stxbp2	-0.635153	3.68952		Xylb	0.775169	2.68412
	Ak6	0.776235	3.68821		Cibar1	-0.714795	2.68372
	Atg16l2	-0.912887	3.68769		Cdr2	-0.606	2.68215
	E2f5	0.95159	3.68675		Zfp395	0.741047	2.67852
	Alkbh8	0.624876	3.68384		Galnt15	-3.09388	2.67789
	Arid1b	-0.481489	3.68331		Cpne3	-0.625619	2.676
	Prl2c3	-2.11586	3.68305		Rras	-0.696479	2.67302
	Gtf2h2	0.616845	3.68173		Hdhd3	-1.13305	2.67292
	Cnot9	0.455801	3.67931		Ppat	0.518894	2.67208
	Cavin3	-0.526543	3.67939		Tgm2	1.66539	2.67026
	Ech1	-0.581162	3.67768		Zzz3	0.522029	2.66952
	Ctps2	-0.568672	3.67665		Sp100	-2.02757	2.66794
	Raly	-0.448346	3.67591		Znhit1	-0.636925	2.66803
	Noa1	0.687142	3.67447		Zfp503	-4.24377	2.6676
	Nol11	0.529581	3.67134		Nufip1	0.60739	2.6643
	Rrp1b	0.675255	3.67009		Csn3	1.46365	2.66392
	Wasf3	6.50298	3.66965		Ccn1	0.750372	2.66383
	Ksr1	-0.639028	3.66876		Cbx1	0.546342	2.66273
	Dlgap4	-0.592273	3.66828		Psmd4	0.476699	2.66154
	Rab5a	-0.537234	3.6676		Arhgap1	-0.519472	2.6611
	Itgb3	-1.55807	3.66693		Mrpl9	0.585833	2.66102
	Gpr85	-1.14911	3.6656		Nol8	0.575394	2.66068
	Timm23	0.548782	3.66536		Slc25a30	0.580459	2.65654
	Lsm8	0.537191	3.66268		Dock1	-0.595473	2.65591
	Klhl24	-1.70638	3.66055		Mrpl47	0.681571	2.6546
	Rnf146	-0.576784	3.6596		G430095P16Rik	-2.57555	2.65438
	Zfp52	0.643254	3.65891		Fgf7	-0.641787	2.65289
	Gm32742	-6.44099	3.65683		Ghdc	-0.772302	2.65209
	Scara3	-0.527524	3.65647		Agfg2	-0.742724	2.65187
	Lcor	0.592622	3.65598		Siah2	0.691882	2.65223
	Ppm1h	-1.04565	3.6528		Serpine1	-0.754016	2.6504
	Stx2	-0.546309	3.65125		Mdm4	0.532494	2.65026
	Senp3	0.466149	3.64749		Nup54	0.528355	2.64491
	Arsk	-0.776607	3.64631		Noa1	0.687409	2.64312
	Nt5dc1	-0.647877	3.64572		Tlr4	-0.519811	2.64294
	Zfp941	-1.15208	3.64448		Prkag1	-0.647632	2.64285
	Tmem230	-0.739596	3.64362		Rap1gap	-0.750028	2.64173
	Zer1	-0.638115	3.64307		Edem1	0.467069	2.64111
	H2bc4	-0.932703	3.63243		Nsmce1	-0.629266	2.64117
	Txlnb	-1.61498	3.63117		Pgk1	-0.473291	2.64039
	Apobec3	-0.622727	3.63089		Timm9	0.58521	2.64011
	Ddb1	0.388508	3.62942		Rnd3	-0.530151	2.63857
	Mynn	0.651069	3.62506		Washc5	-0.472194	2.63853
	Tpp2	0.427623	3.62347		Acpp	2.21194	2.63861
	Wwc1	0.68148	3.62278		Atp6v1g1	-0.509047	2.63845
	Slc2a6	-3.7532	3.62117		Rnf185	-0.550059	2.63527
	Pcdhb14	-2.71644	3.62059		Gfpt1	0.462667	2.63298
	Eprs	0.412466	3.61823		Tsr1	0.493804	2.63305
	Zbtb43	-0.642238	3.61815		Stk17b	-0.643795	2.63208
	Ppp2r2a	0.465541	3.61701		Ivd	-0.619092	2.63001
	Slc4a11	-0.953382	3.61518		Adgrg6	-0.67848	2.62985
	Ndrg2	0.791969	3.61439		Lsm12	0.503259	2.62918
	Zfp81	-0.593748	3.61381		Ppil2	-0.498718	2.62919
	Bdp1	0.557692	3.61365		Plxnb1	2.08318	2.62847
	Cep57	0.540221	3.6116		Mrpl15	0.546905	2.62703
	Cd82	-1.55919	3.60986		Col16a1	-0.539481	2.62707
	Aim2	-0.707218	3.61012		Vps39	-0.529798	2.62564
	Zfp280d	0.579253	3.60972		Irag1	-3.43561	2.62519
	Clk2	0.657423	3.60861		Rab15	5.21202	2.62444
	Ptgs1	-0.434254	3.60811		Nsl1	0.582714	2.62193
	Apcdd1	0.495961	3.60806		Faf1	0.515869	2.62122
	Decr2	-0.765969	3.60079		Ighmbp2	0.696481	2.62113
	2610008E11Rik	-0.797583	3.60043		Ncam1	0.8406	2.62028
	Cenpv	0.603952	3.59908		Arid5b	-0.559784	2.61981
	Mapre2	-0.4639	3.59496		Gm14139	-1.38684	2.61943
	Ddx50	-0.491607	3.59307		Oas1c	-2.47932	2.61348
	Clip2	-0.50709	3.59152		Raph1	0.462425	2.61336
	Dtx4	0.748599	3.59103		Acad9	0.617805	2.60971
	Aff4	0.429598	3.59022		Tmem220	-1.34584	2.60872
	Atad5	0.556264	3.5887		Lrrc32	-3.26967	2.60715
	Kifbp	-0.582661	3.58785		Rpn2	-0.4366	2.6057
	Kctd2	-0.647494	3.58651		Nras	0.475498	2.60585
	5031439G07Rik	-0.455902	3.58618		Stbd1	1.93122	2.60507
	Cnpy3	-0.544124	3.58515		Mid1	-1.00398	2.6026
	Wdyhv1	-0.942218	3.58489		Gnas	-0.450096	2.60029
	Abhd17c	-0.53673	3.58435		Fbxo4	-0.78317	2.59972
	Golm1	0.533262	3.57823		Naaa	-0.616478	2.59973
	Nup54	0.524103	3.57813		Cxcl16	2.1048	2.5988
	Atxn7l1	-0.621646	3.57639		Ipo11	0.553527	2.59882
	Sqle	-0.619578	3.57554		Pcif1	-0.527939	2.59799
	Syne1	-0.446939	3.57479		Atp6v0e	-0.523568	2.59632
	Lemd2	-0.499969	3.57134		D630045J12Rik	-0.507162	2.59431
	Il1rap	0.670773	3.57096		Echs1	-0.535092	2.59293
	Nfkb1	0.522122	3.56886		Kitl	-0.469354	2.59248
	Idua	-1.09016	3.56837		Crlf1	1.91622	2.59212
	Ccdc137	0.746668	3.5678		Ccn5	-4.2516	2.59063
	Rfwd3	0.435068	3.56282		Bag2	0.662955	2.59047
	Pigh	-0.659243	3.56133		Marchf5	0.518396	2.58672
	Dpysl2	-0.624914	3.56053		Osbpl2	-0.553926	2.58509
	Nf2	0.495841	3.55978		Sdhaf2	0.543362	2.58481
	Syne2	-0.439026	3.55728		Abl2	0.442205	2.58072
	Zfp697	1.1351	3.55281		Arl2bp	-0.567217	2.57711
	Tor3a	-0.799655	3.5515		Fnbp1l	0.563799	2.57683
	Jtb	0.729233	3.5504		Foxf1	-0.953033	2.57499
	Hcfc1r1	-0.783369	3.54982		B2m	-0.47324	2.57017
	Chmp1b	-0.582119	3.54798		Slc25a33	0.698932	2.56912
	Lsm5	0.626122	3.54506		Slfn3	0.773	2.56853
	Prelid1	0.415754	3.54457		C1qtnf12	-1.17838	2.56732
	Osbp	0.468464	3.54223		Srd5a3	-0.709411	2.56565
	Ndufv1	0.447991	3.54149		Jkamp	-0.590955	2.56447
	Serinc3	-1.31333	3.53941		Snai2	0.504107	2.56024
	Dusp9	1.25196	3.53939		Ssx2ip	0.707616	2.55908
	Dhx33	0.579974	3.53308		Alkbh1	0.546674	2.55836
	Atic	0.486164	3.532		Atp2a2	0.477924	2.55721
	Ddrgk1	-0.537378	3.52878		AI987944	-0.768757	2.55316
	H2-D1	-0.424063	3.52836		Stat1	-1.12289	2.5511
	Chd6	-0.450431	3.52465		Ppa2	0.610098	2.55141
	Cox5a	0.50569	3.52194		Nfx1	0.506203	2.55118
	Ankrd50	0.508268	3.52075		Orc6	0.594581	2.55032
	Gnai3	0.426904	3.52022		Miga1	0.5587	2.55046
	Mthfr	-0.690671	3.51664		Dact3	-1.21691	2.55037
	Cdk2ap1	0.528368	3.51555		Slc9a6	-0.674513	2.54853
	Gcnt1	0.685636	3.51478		Trim3	-0.552335	2.54515
	Extl2	0.634538	3.51436		Mrpl43	0.594687	2.54379
	Bop1	0.563988	3.51128		Ntan1	-0.584489	2.54206
	Gucd1	-0.589409	3.51093		Tbc1d20	-0.472182	2.53955
	Id1	-0.751937	3.50644		Sec23a	-0.56463	2.53912
	Adh7	-0.953599	3.50663		2700097O09Rik	0.735901	2.53918
	Cyrib	0.452314	3.50486		Dcaf1	0.465366	2.53862
	Arhgap6	0.582773	3.50391		Dis3l2	-0.695974	2.53874
	Tbc1d24	-0.630292	3.50197		Tmem176b	-1.09011	2.53721
	Lrrc58	-0.448787	3.50057		Fam124a	-2.97883	2.53713
	Hoxd8	-0.572767	3.49912		Nipal1	2.74915	2.53333
	Zfp516	-0.461601	3.49854		Cct6a	0.437215	2.53096
	Pten	0.44065	3.49704		Adar	0.51663	2.53042
	Pcmtd1	-0.620648	3.49682		Trappc10	-0.487584	2.52886
	Glrb	3.50738	3.49446		Pim3	0.678723	2.52724
	Clcn4	-0.575729	3.49418		Recql4	0.561499	2.52628
	Aldh5a1	0.790266	3.49297		Fkbp9	-0.456768	2.52582
	Zfand3	-0.481188	3.48917		Hcn3	1.15088	2.52457
	Zdhhc3	0.450527	3.4889		2610002M06Rik	-0.596472	2.52406
	Steap3	-0.502604	3.48667		Akap1	0.546399	2.5235
	Zwilch	0.49726	3.48574		Cyhr1	-0.495638	2.52343
	Prpf38b	0.505383	3.48186		Pdp1	-0.704275	2.52296
	Cd47	-0.463524	3.48153		Fam120c	0.830402	2.52255
	Ywhae	0.385443	3.47676		Mob3a	-0.601621	2.52215
	Klf7	-0.499819	3.47683		Zfp41	-0.76087	2.52149
	Tbc1d23	-0.578454	3.47269		Desi1	0.487387	2.52051
	Smarca5	0.493336	3.47099		Neurl4	0.5177	2.52067
	Cd81	-0.480528	3.47108		Tmem65	-0.523477	2.51915
	1500011B03Rik	1.24427	3.47099		Prx	-0.721471	2.51792
	Noc4l	0.589578	3.47063		Cybc1	-0.517556	2.51771
	Arsb	-0.580176	3.46989		Dcbld2	-0.495097	2.51692
	Plekha3	-0.506157	3.46939		Fkbp4	0.436026	2.51606
	Mat2a	0.49599	3.46945		Gsta4	-2.43927	2.51605
[truncated: 2,369 more rows]

[truncated: 27 more sheets: Fig. 3B, Fig. 4A, Fig. 4E, Fig. 4F, Fig. 5B, Fig. 5C, Fig. 6A, Fig. 6B, Fig. 6C, Fig. 6D, Fig. 7A, Fig. 7B, Fig. 7C, Fig. 7D, Fig. 8B, Fig. 8C, Fig. S1A, Fig. S2A, Fig. S2B, Fig. S2D …]
